# Supplementary material for: Targeted-Gene Sequencing to Catch Triple Negative Breast Cancer Heterogeneity before and after Neoadjuvant Chemotherapy
Source: Cancers (Basel). 2019 Nov 8;11(11):1753. doi: 10.3390/cancers11111753 (PMC6895966; doi:10.3390/cancers11111753)
Supplement: Supplementary file 1 [file cancers-11-01753-s001.zip]

Archive with 7 entries (7 files):
- SuppFigure1.tif
- SuppFigure2.tif
- SuppFigure3.tif
- TableS1_Reviewed.xlsx
- TableS2.xlsx
- TableS3.xlsx
- TableS4.xlsx
