# Supplementary material for: Targeted-Gene Sequencing to Catch Triple Negative Breast Cancer Heterogeneity before and after Neoadjuvant Chemotherapy
Source: Cancers (Basel). 2019 Nov 8;11(11):1753. doi: 10.3390/cancers11111753 (PMC6895966; doi:10.3390/cancers11111753)
Supplement: Supplementary file 1 [file cancers-11-01753-s001.zip › TableS1_Reviewed.xlsx]

## Sheet: Supplementary_Table_pt_features
Patient (p) ID	stage	response to treatment	age	Analysis			Mutational profile change	sTILs (%)		relapse	DFS
				pre-NAC	post-NAC	matched		pre-NAC	post-NAC
p1	IIIB	RD	62.6	yes	yes	yes	no	5	5	yes	16.68
p3	IIB	pCR	34.8	yes	no	no	NE	NE	NE	no	82.8
p4	IIB	RD	62.5	yes	yes	yes	no	5	1	yes	19.57
p5	IIA	RD	60	yes	yes	yes	yes	10	50	no	75.46
p6	IIA	RD	45.9	yes	yes	yes	yes	20	50	no	50.07
p7	IIB	pCR	35.6	yes	no	no	NE	20	NE	no	80.59
p9	IIIA	pCR	39.5	yes	no	no	NE	10	NE	no	73.88
p10	IIB	RD	75.1	yes	yes	yes	yes	NE	5	yes	46.71
p11	IIB	RD	58.5	yes	yes	yes	yes	20	5	no	76.61
p12	IIA	RD	40.3	yes	yes	yes	yes	3	5	no	58.22
p13	IIB	RD	36.1	yes	yes	yes	yes	3	5	yes	19.14
p14	IIA	RD	72.8	yes	yes	yes	no	15	35	yes	12.01
p15	IIIC/IV	RD	42.5	yes	yes	yes	no	25	10	yes	14.18
p16	IIA	RD	68.8	yes	yes	yes	yes	5	5	no	105.43
p18	IIB	RD	39.8	yes	yes	yes	yes	30	10	yes	18.49
p19	IIB	pCR	41.5	yes	no	no	NE	5	NE	no	70.03
p20	IIB	RD	47.3	no	yes	no	NE	NE	6	no	40.26
p21	IIB	RD	32.5	no	yes	no	NE	NE	6	no	37.63
p22	IIIA	RD	43.6	no	yes	no	NE	NE	2	no	74.08
DFS= disease free survival in months
Mutational profile change= different clusters in pre- and post-NAC samples
NE= not evaluable
pCR= pathological complete response
RD= residual disease
