# Supplementary material for: Targeted-Gene Sequencing to Catch Triple Negative Breast Cancer Heterogeneity before and after Neoadjuvant Chemotherapy
Source: Cancers (Basel). 2019 Nov 8;11(11):1753. doi: 10.3390/cancers11111753 (PMC6895966; doi:10.3390/cancers11111753)
Supplement: Supplementary file 1 [file cancers-11-01753-s001.zip › TableS3.xlsx]

## Sheet: p1
	PRE - NAC	POST - NAC	Cluster
BCR - p.Gly745Arg	0.242857	0.308725	1
CD79B - p.Arg57Pro	0	0.425373	1
DDR2 - p.Pro384Arg	0.287081	0.574413	1
GRM8 - p.Lys71fs	0.195122	0	2
LRP1B - p.Ala2853Thr	0.448864	0.302632	2
PARP1 - p.Gly550Glu	0	0.428571	2
PTPRT - p.Phe1135Leu	0	0.165217	2
TP53 - p.Arg248Gln	0.692884	0.770161	3

## Sheet: p4
	PRE - NAC	POST - NAC	Cluster
CSMD3 - p.Thr2775Ser	0.329545	0.360584	1
IGF2R - p.Gly2307Ser	0.57732	0.482353	1
JAK1 -	0.214876	0.248227	1
LTK -	0.819277	0.904762	2
MTOR - p.Arg1170Cys	0.380165	0.401674	2
PDE4DIP - p.His384Gln	0.186131	0.185501	2
PKHD1 - p.Glu1810Val	0.191304	0.233996	2
RNASEL - p.Lys284Asn	0.278788	0.280112	2
SF3B1 - p.Ile1227Thr	0.808421	0.866013	2
TCF3 - p.Gly219fs	0.30303	0	2
TP53 - p.Cys124fs	0.902913	0.984848	2

## Sheet: p5
	PRE - NAC	POST - NAC	Cluster
ADAMTS20 - p.Val311Ile	0.104895	0	1
AMER1 - p.Arg1113Lys	0.241379	0	1
APC - p.Asp971Asn	0.106667	0	1
ATM - p.Asp1145His	0.0619469	0	1
ATM - p.Pro3050Leu	0.101426	0	1
BCL9 - p.Pro671Leu	0.1	0	1
BRIP1 - p.Glu1128Lys	0.114754	0	1
BRIP1 - p.Ser215Phe	0.106796	0	1
CDK12 - p.Thr592Ile	0.1	0	1
CIC - p.Ala1604Val	0.227273	0	1
CIC - p.Ala1605Thr	0.227273	0	1
CSMD3 - p.Gly3579Ser	0.102273	0	1
CYP2C19 - p.Glu444Lys	0.145455	0	1
DICER1 - p.His184Tyr	0.190476	0	1
DNMT3A - p.Gln374*	0.103896	0	1
EML4 - p.Thr592Ala	0.0318725	0	1
EPHB6 - p.Ile701Thr	0.135922	0.0648148	1
ERCC1 - p.Gly4Arg	0.310345	0	1
FLT3 - p.Gly493Arg	0.1625	0	1
FLT4 - p.Arg842Gln	0.114286	0	1
FN1 - p.Ser247Asn	0.342857	0	1
FN1 - p.Trp246*	0	0.159091	1
HNF1A - p.Glu275Lys	0.103166	0	1
IKBKB - p.Thr69Ile	0.121739	0	1
ITGB2 - p.Glu542Lys	0.121622	0	1
JAK3 - p.Arg231Gln	0.0631579	0	1
KEAP1 - p.Pro455Leu	0.116564	0	1
KMT2A - p.Gly3272Arg	0.107345	0	1
KMT2C - p.M3243_V3244delinsII	0.0551181	0	1
KRAS - p.Gly12Val	0.118372	0	1
LRP1B -	0.114754	0	1
LRP1B - p.Gly1465Ser	0.107843	0	1
LRP1B - p.Gly3945Lys	0.1	0	1
MAP2K2 - p.Gly393Ser	0.375	0	1
MARK1 - p.Glu85Lys	0.103261	0	1
MET - p.Glu168Asp	0.175762	0	1
MYH11 - p.Gly1806Glu	0.113402	0	1
MYH11 - p.Thr1546Met	0.112903	0	1
MYH11 - p.Val847Met	0.107692	0	1
MYH9 -	0.124138	0	1
NCOA2 -	0.126984	0	1
NCOA2 - p.Val316Met	0.112903	0	1
NOTCH1 - p.Cys1142Tyr	0.107692	0	1
NOTCH4 - p.Gly1538Asp	0.116959	0	1
PALB2 - p.Arg976Lys	0.1125	0	1
PALB2 - p.Gly964Glu	0.1	0	1
PAX7 - p.Arg77His	0.1125	0	1
PBRM1 -	0.12069	0	1
PER1 - p.Ser1154Cys	0.0666667	0	1
PSIP1 - p.Gly76Ser	0.148936	0	1
PSIP1 - p.Ser94Asn	0.14	0	1
PTPRD - p.Ser1506Asn	0.121212	0	1
PTPRT - p.Ile760Thr	0.0588235	0	2
REL - p.Val236Ile	0.106061	0	2
ROS1 - p.Pro1539Leu	0.160714	0	2
SAMD9 - p.Glu141Lys	0.153846	0	2
SSX1 - p.Gly143Glu	0.105769	0	2
STK11 - p.Glu375Lys	0.11828	0	2
SYNE1 - p.Ala3387Val	0.102941	0	2
SYNE1 - p.His499Tyr	0.113924	0	2
SYNE1 - p.Thr2787Met	0.108571	0	3
TPR - p.Ser619Pro	0.0585106	0	3
TRIP11 - p.Pro1956Ser	0.11828	0	3
TSC1 - p.Ala917Val	0.101124	0	3
USP9X - p.Gln2234*	0.15	0	3
XPC - p.Gly200Arg	0.103448	0	3
ZNF384 - p.Thr364Ile	0.266667	0	3

## Sheet: p6
	PRE - NAC	POST - NAC	Cluster
TP53 - p.Cys238Phe	0.366848	0.158537	1
TPR - p.Ala122Asn	0.177966	0.103448	2

## Sheet: p10
	PRE - NAC	POST - NAC	Cluster
FGFR3 - p.Ala366Asp	0.0532544	0	1
IRS2 - p.Ala563Val	0.101449	0	1
NF1 - p.Gly629Arg	0.114754	0.440678	1
NOTCH2 - p.Cys218*	0.0523256	0	2
PIK3CA - p.Glu542Ala	0.131796	0.47695	2
PIK3CA - p.His1047Arg	0.0625	0.52381	2

## Sheet: p11
	PRE - NAC	POST - NAC	Cluster
AFF1 - p.Ser432Gly	0.0588235	0	1
ETV4 - p.Met40Ile	0.648649	0	1
FGFR2 - p.Asn727Ser	0.124031	0	1
MBD1 -	0.16129	0	2
PIK3CA - p.Gln546Lys	0	0.105634	2
PKHD1 - p.Leu3689Phe	0	0.097561	2
SMARCA4 - p.Lys1386Asn	0.42042	0.188119	2
TP53 - p.His193Pro	0.607527	0.192771	2

## Sheet: p12
	PRE - NAC	POST - NAC	Cluster
IKBKB - p.Val203Ile	0.114754	0.195531	1
MTOR - p.Arg2505Pro	0.111111	0.482558	1
MUC1 - p.Glu85Lys	0.176471	0	1
PER1 -	0.157143	0	2
TP53 - p.Gln136*	0.230769	0.321429	2

## Sheet: p13
	PRE - NAC	POST - NAC	Cluster
ATRX - p.Gln2399His	0	0.0588235	1
CARD11 - p.Pro613Leu	0.1	0	2
PDE4DIP - p.Tyr683*	0.104107	0	2
TGFBR2 - p.Pro129His	0.0654762	0.0671642	2
TP53 - p.His179Gln	0.420765	0.60396	2

## Sheet: p14
	PRE - NAC	POST - NAC	Cluster
ARID1A - p.Asp1663Asn	0.431818	0.34728	1
CARD11 - p.Asp464Tyr	0.34715	0.38	1
DPYD - p.Gln413Lys	0.0634921	0	1
GPR124 - p.Pro569Leu	0.378378	0.241176	2
GUCY1A2 - p.Pro539Ser	0.51751	0.462644	2
TGFBR2 - p.Pro129His	0.0568182	0	3
TP53 - p.Arg248Trp	0.47619	0.517986	3

## Sheet: p15
	PRE - NAC	POST - NAC	Cluster
TP53 − p.Arg175His	0.242321	0.253968	1
AMER1 − p.Pro538fs	0.175355	0.212987	1

[truncated: 3 more sheets: p16, p18, Connected Component]
