# Supplementary material for: Targeted-Gene Sequencing to Catch Triple Negative Breast Cancer Heterogeneity before and after Neoadjuvant Chemotherapy
Source: Cancers (Basel). 2019 Nov 8;11(11):1753. doi: 10.3390/cancers11111753 (PMC6895966; doi:10.3390/cancers11111753)
Supplement: Supplementary file 1 [file cancers-11-01753-s001.zip › TableS4.xlsx]

## Sheet: Supplementary Table 4
Table S4. Pathway analysis between RD and pCR patients
Pathway	No. of mutated RD patients	No. of mutated pCR patients	Fishers'exact test p-value	FDR
REACTOME_ADAPTIVE_IMMUNE_SYSTEM	6 of 12	0 of 4	0.233516	1
REACTOME_CYTOKINE_SIGNALING_IN_IMMUNE_SYSTEM	6 of 12	0 of 4	0.233516	1
KEGG_ERBB_SIGNALING_PATHWAY	5 of 12	0 of 4	0.244505	1
KEGG_T_CELL_RECEPTOR_SIGNALING_PATHWAY	5 of 12	0 of 4	0.244505	1
KEGG_B_CELL_RECEPTOR_SIGNALING_PATHWAY	5 of 12	0 of 4	0.244505	1
KEGG_ACUTE_MYELOID_LEUKEMIA	5 of 12	0 of 4	0.244505	1
PID_BCR_5PATHWAY	5 of 12	0 of 4	0.244505	1
PID_AVB3_INTEGRIN_PATHWAY	5 of 12	0 of 4	0.244505	1
PID_ERBB2_ERBB3_PATHWAY	5 of 12	0 of 4	0.244505	1
REACTOME_SIGNALING_BY_SCF_KIT	5 of 12	0 of 4	0.244505	1
REACTOME_SIGNALING_BY_ERBB2	5 of 12	0 of 4	0.244505	1
REACTOME_DOWNSTREAM_SIGNALING_EVENTS_OF_B_CELL_RECEPTOR_BCR	5 of 12	0 of 4	0.244505	1
REACTOME_SIGNALING_BY_THE_B_CELL_RECEPTOR_BCR	5 of 12	0 of 4	0.244505	1
REACTOME_TCR_SIGNALING	5 of 12	0 of 4	0.244505	1
REACTOME_DOWNSTREAM_TCR_SIGNALING	5 of 12	0 of 4	0.244505	1
KEGG_MAPK_SIGNALING_PATHWAY	12 of 12	3 of 4	0.25	1
KEGG_APOPTOSIS	12 of 12	3 of 4	0.25	1
KEGG_NEUROTROPHIN_SIGNALING_PATHWAY	12 of 12	3 of 4	0.25	1
KEGG_PATHWAYS_IN_CANCER	12 of 12	3 of 4	0.25	1
KEGG_COLORECTAL_CANCER	12 of 12	3 of 4	0.25	1
KEGG_PANCREATIC_CANCER	12 of 12	3 of 4	0.25	1
KEGG_ENDOMETRIAL_CANCER	12 of 12	3 of 4	0.25	1
KEGG_GLIOMA	12 of 12	3 of 4	0.25	1
KEGG_PROSTATE_CANCER	12 of 12	3 of 4	0.25	1
KEGG_MELANOMA	12 of 12	3 of 4	0.25	1
KEGG_BLADDER_CANCER	12 of 12	3 of 4	0.25	1
KEGG_CHRONIC_MYELOID_LEUKEMIA	12 of 12	3 of 4	0.25	1
KEGG_SMALL_CELL_LUNG_CANCER	12 of 12	3 of 4	0.25	1
KEGG_NON_SMALL_CELL_LUNG_CANCER	12 of 12	3 of 4	0.25	1
PID_P75_NTR_PATHWAY	12 of 12	3 of 4	0.25	1
REACTOME_PRE_NOTCH_TRANSCRIPTION_AND_TRANSLATION	12 of 12	3 of 4	0.25	1
REACTOME_PRE_NOTCH_EXPRESSION_AND_PROCESSING	12 of 12	3 of 4	0.25	1
REACTOME_SIGNALING_BY_NOTCH	12 of 12	3 of 4	0.25	1
REACTOME_HEMOSTASIS	12 of 12	3 of 4	0.25	1
KEGG_CELL_CYCLE	11 of 12	3 of 4	0.45	1
KEGG_P53_SIGNALING_PATHWAY	11 of 12	3 of 4	0.45	1
KEGG_WNT_SIGNALING_PATHWAY	11 of 12	3 of 4	0.45	1
KEGG_THYROID_CANCER	11 of 12	3 of 4	0.45	1
KEGG_BASAL_CELL_CARCINOMA	11 of 12	3 of 4	0.45	1
BIOCARTA_CHEMICAL_PATHWAY	11 of 12	3 of 4	0.45	1
BIOCARTA_ATM_PATHWAY	11 of 12	3 of 4	0.45	1
BIOCARTA_G1_PATHWAY	11 of 12	3 of 4	0.45	1
BIOCARTA_G2_PATHWAY	11 of 12	3 of 4	0.45	1
BIOCARTA_TID_PATHWAY	11 of 12	3 of 4	0.45	1
BIOCARTA_CTCF_PATHWAY	11 of 12	3 of 4	0.45	1
BIOCARTA_P53HYPOXIA_PATHWAY	11 of 12	3 of 4	0.45	1
BIOCARTA_P53_PATHWAY	11 of 12	3 of 4	0.45	1
BIOCARTA_ATRBRCA_PATHWAY	11 of 12	3 of 4	0.45	1
BIOCARTA_TEL_PATHWAY	11 of 12	3 of 4	0.45	1
BIOCARTA_ARF_PATHWAY	11 of 12	3 of 4	0.45	1
ST_FAS_SIGNALING_PATHWAY	11 of 12	3 of 4	0.45	1
PID_LKB1_PATHWAY	11 of 12	3 of 4	0.45	1
PID_REG_GR_PATHWAY	11 of 12	3 of 4	0.45	1
PID_P53_DOWNSTREAM_PATHWAY	11 of 12	3 of 4	0.45	1
PID_BARD1_PATHWAY	11 of 12	3 of 4	0.45	1
PID_P53_REGULATION_PATHWAY	11 of 12	3 of 4	0.45	1
REACTOME_CELL_CYCLE	11 of 12	3 of 4	0.45	1
REACTOME_CELL_CYCLE_CHECKPOINTS	11 of 12	3 of 4	0.45	1
REACTOME_P53_DEPENDENT_G1_DNA_DAMAGE_RESPONSE	11 of 12	3 of 4	0.45	1
REACTOME_AUTODEGRADATION_OF_THE_E3_UBIQUITIN_LIGASE_COP1	11 of 12	3 of 4	0.45	1
REACTOME_APOPTOSIS	11 of 12	3 of 4	0.45	1
KEGG_INOSITOL_PHOSPHATE_METABOLISM	1 of 12	1 of 4	0.45	1
KEGG_NUCLEOTIDE_EXCISION_REPAIR	1 of 12	1 of 4	0.45	1
KEGG_PHOSPHATIDYLINOSITOL_SIGNALING_SYSTEM	1 of 12	1 of 4	0.45	1
KEGG_UBIQUITIN_MEDIATED_PROTEOLYSIS	1 of 12	1 of 4	0.45	1
REACTOME_PHOSPHOLIPID_METABOLISM	1 of 12	1 of 4	0.45	1
REACTOME_SYNTHESIS_OF_PIPS_AT_THE_PLASMA_MEMBRANE	1 of 12	1 of 4	0.45	1
REACTOME_PI_METABOLISM	1 of 12	1 of 4	0.45	1
REACTOME_TRANSCRIPTION_COUPLED_NER_TC_NER	1 of 12	1 of 4	0.45	1
REACTOME_NUCLEOTIDE_EXCISION_REPAIR	1 of 12	1 of 4	0.45	1
REACTOME_FORMATION_OF_TRANSCRIPTION_COUPLED_NER_TC_NER_REPAIR_COMPLEX	1 of 12	1 of 4	0.45	1
REACTOME_DNA_REPAIR	1 of 12	1 of 4	0.45	1
REACTOME_GLOBAL_GENOMIC_NER_GG_NER	1 of 12	1 of 4	0.45	1
REACTOME_FORMATION_OF_INCISION_COMPLEX_IN_GG_NER	1 of 12	1 of 4	0.45	1
KEGG_CYTOKINE_CYTOKINE_RECEPTOR_INTERACTION	4 of 12	0 of 4	0.516484	1
KEGG_MTOR_SIGNALING_PATHWAY	4 of 12	0 of 4	0.516484	1
KEGG_DORSO_VENTRAL_AXIS_FORMATION	4 of 12	0 of 4	0.516484	1
KEGG_NOTCH_SIGNALING_PATHWAY	4 of 12	0 of 4	0.516484	1
KEGG_ADHERENS_JUNCTION	4 of 12	0 of 4	0.516484	1
KEGG_INSULIN_SIGNALING_PATHWAY	4 of 12	0 of 4	0.516484	1
KEGG_ADIPOCYTOKINE_SIGNALING_PATHWAY	4 of 12	0 of 4	0.516484	1
KEGG_TYPE_II_DIABETES_MELLITUS	4 of 12	0 of 4	0.516484	1
BIOCARTA_MTOR_PATHWAY	4 of 12	0 of 4	0.516484	1
BIOCARTA_NTHI_PATHWAY	4 of 12	0 of 4	0.516484	1
SIG_PIP3_SIGNALING_IN_CARDIAC_MYOCTES	4 of 12	0 of 4	0.516484	1
PID_NOTCH_PATHWAY	4 of 12	0 of 4	0.516484	1
PID_IL4_2PATHWAY	4 of 12	0 of 4	0.516484	1
PID_TCR_PATHWAY	4 of 12	0 of 4	0.516484	1
PID_MET_PATHWAY	4 of 12	0 of 4	0.516484	1
PID_INTEGRIN3_PATHWAY	4 of 12	0 of 4	0.516484	1
PID_CDC42_PATHWAY	4 of 12	0 of 4	0.516484	1
PID_CD8_TCR_PATHWAY	4 of 12	0 of 4	0.516484	1
PID_IL2_PI3K_PATHWAY	4 of 12	0 of 4	0.516484	1
PID_ERBB1_DOWNSTREAM_PATHWAY	4 of 12	0 of 4	0.516484	1
PID_CXCR3_PATHWAY	4 of 12	0 of 4	0.516484	1
REACTOME_SIGNALLING_BY_NGF	4 of 12	0 of 4	0.516484	1
REACTOME_SIGNALING_BY_ERBB4	4 of 12	0 of 4	0.516484	1
REACTOME_ANTIVIRAL_MECHANISM_BY_IFN_STIMULATED_GENES	4 of 12	0 of 4	0.516484	1
REACTOME_SIGNALING_BY_EGFR_IN_CANCER	4 of 12	0 of 4	0.516484	1
REACTOME_PI3K_EVENTS_IN_ERBB2_SIGNALING	4 of 12	0 of 4	0.516484	1
REACTOME_ACTIVATION_OF_NF_KAPPAB_IN_B_CELLS	4 of 12	0 of 4	0.516484	1
REACTOME_NGF_SIGNALLING_VIA_TRKA_FROM_THE_PLASMA_MEMBRANE	4 of 12	0 of 4	0.516484	1
REACTOME_PROCESSING_OF_CAPPED_INTRON_CONTAINING_PRE_MRNA	4 of 12	0 of 4	0.516484	1
REACTOME_MRNA_PROCESSING	4 of 12	0 of 4	0.516484	1
REACTOME_SIGNALING_BY_PDGF	4 of 12	0 of 4	0.516484	1
REACTOME_DOWNSTREAM_SIGNAL_TRANSDUCTION	4 of 12	0 of 4	0.516484	1
REACTOME_SIGNALING_BY_ILS	4 of 12	0 of 4	0.516484	1
REACTOME_INTERFERON_SIGNALING	4 of 12	0 of 4	0.516484	1
KEGG_CHEMOKINE_SIGNALING_PATHWAY	3 of 12	0 of 4	0.528571	1
KEGG_VASCULAR_SMOOTH_MUSCLE_CONTRACTION	3 of 12	0 of 4	0.528571	1
KEGG_FOCAL_ADHESION	3 of 12	0 of 4	0.528571	1
KEGG_TIGHT_JUNCTION	3 of 12	0 of 4	0.528571	1
KEGG_TOLL_LIKE_RECEPTOR_SIGNALING_PATHWAY	3 of 12	0 of 4	0.528571	1
KEGG_JAK_STAT_SIGNALING_PATHWAY	3 of 12	0 of 4	0.528571	1
KEGG_PRION_DISEASES	3 of 12	0 of 4	0.528571	1
BIOCARTA_AKT_PATHWAY	3 of 12	0 of 4	0.528571	1
BIOCARTA_ALK_PATHWAY	3 of 12	0 of 4	0.528571	1
BIOCARTA_BCELLSURVIVAL_PATHWAY	3 of 12	0 of 4	0.528571	1
BIOCARTA_IL2RB_PATHWAY	3 of 12	0 of 4	0.528571	1
BIOCARTA_IL7_PATHWAY	3 of 12	0 of 4	0.528571	1
BIOCARTA_RACCYCD_PATHWAY	3 of 12	0 of 4	0.528571	1
BIOCARTA_KERATINOCYTE_PATHWAY	3 of 12	0 of 4	0.528571	1
BIOCARTA_MAPK_PATHWAY	3 of 12	0 of 4	0.528571	1
BIOCARTA_EIF4_PATHWAY	3 of 12	0 of 4	0.528571	1
BIOCARTA_IGF1MTOR_PATHWAY	3 of 12	0 of 4	0.528571	1
BIOCARTA_TGFB_PATHWAY	3 of 12	0 of 4	0.528571	1
SIG_IL4RECEPTOR_IN_B_LYPHOCYTES	3 of 12	0 of 4	0.528571	1
ST_B_CELL_ANTIGEN_RECEPTOR	3 of 12	0 of 4	0.528571	1
ST_INTERLEUKIN_4_PATHWAY	3 of 12	0 of 4	0.528571	1
PID_FCER1_PATHWAY	3 of 12	0 of 4	0.528571	1
PID_GMCSF_PATHWAY	3 of 12	0 of 4	0.528571	1
PID_NFKAPPAB_ATYPICAL_PATHWAY	3 of 12	0 of 4	0.528571	1
PID_PS1_PATHWAY	3 of 12	0 of 4	0.528571	1
PID_TRAIL_PATHWAY	3 of 12	0 of 4	0.528571	1
PID_TCPTP_PATHWAY	3 of 12	0 of 4	0.528571	1
PID_ANGIOPOIETIN_RECEPTOR_PATHWAY	3 of 12	0 of 4	0.528571	1
PID_FAS_PATHWAY	3 of 12	0 of 4	0.528571	1
PID_SHP2_PATHWAY	3 of 12	0 of 4	0.528571	1
PID_TELOMERASE_PATHWAY	3 of 12	0 of 4	0.528571	1
PID_HNF3B_PATHWAY	3 of 12	0 of 4	0.528571	1
PID_IL1_PATHWAY	3 of 12	0 of 4	0.528571	1
PID_MTOR_4PATHWAY	3 of 12	0 of 4	0.528571	1
PID_IL2_1PATHWAY	3 of 12	0 of 4	0.528571	1
PID_CXCR4_PATHWAY	3 of 12	0 of 4	0.528571	1
PID_IFNG_PATHWAY	3 of 12	0 of 4	0.528571	1
PID_BETA_CATENIN_NUC_PATHWAY	3 of 12	0 of 4	0.528571	1
PID_IL2_STAT5_PATHWAY	3 of 12	0 of 4	0.528571	1
PID_DELTA_NP63_PATHWAY	3 of 12	0 of 4	0.528571	1
PID_A6B1_A6B4_INTEGRIN_PATHWAY	3 of 12	0 of 4	0.528571	1
PID_SYNDECAN_2_PATHWAY	3 of 12	0 of 4	0.528571	1
PID_RAS_PATHWAY	3 of 12	0 of 4	0.528571	1
PID_LYMPH_ANGIOGENESIS_PATHWAY	3 of 12	0 of 4	0.528571	1
PID_TGFBR_PATHWAY	3 of 12	0 of 4	0.528571	1
REACTOME_METABOLISM_OF_NON_CODING_RNA	3 of 12	0 of 4	0.528571	1
REACTOME_PI3K_EVENTS_IN_ERBB4_SIGNALING	3 of 12	0 of 4	0.528571	1
REACTOME_CELL_SURFACE_INTERACTIONS_AT_THE_VASCULAR_WALL	3 of 12	0 of 4	0.528571	1
REACTOME_PI3K_AKT_ACTIVATION	3 of 12	0 of 4	0.528571	1
REACTOME_GAB1_SIGNALOSOME	3 of 12	0 of 4	0.528571	1
REACTOME_TRANSPORT_OF_MATURE_TRANSCRIPT_TO_CYTOPLASM	3 of 12	0 of 4	0.528571	1
REACTOME_TRANSMEMBRANE_TRANSPORT_OF_SMALL_MOLECULES	3 of 12	0 of 4	0.528571	1
REACTOME_TRANSPORT_OF_MATURE_MRNA_DERIVED_FROM_AN_INTRONLESS_TRANSCRIPT	3 of 12	0 of 4	0.528571	1
REACTOME_SLC_MEDIATED_TRANSMEMBRANE_TRANSPORT	3 of 12	0 of 4	0.528571	1
REACTOME_CD28_CO_STIMULATION	3 of 12	0 of 4	0.528571	1
REACTOME_COSTIMULATION_BY_THE_CD28_FAMILY	3 of 12	0 of 4	0.528571	1
REACTOME_CD28_DEPENDENT_PI3K_AKT_SIGNALING	3 of 12	0 of 4	0.528571	1
REACTOME_GLUCOSE_TRANSPORT	3 of 12	0 of 4	0.528571	1
REACTOME_METABOLISM_OF_RNA	3 of 12	0 of 4	0.528571	1
REACTOME_IL_3_5_AND_GM_CSF_SIGNALING	3 of 12	0 of 4	0.528571	1
REACTOME_IL_RECEPTOR_SHC_SIGNALING	3 of 12	0 of 4	0.528571	1
REACTOME_IL_2_SIGNALING	3 of 12	0 of 4	0.528571	1
REACTOME_PKB_MEDIATED_EVENTS	3 of 12	0 of 4	0.528571	1
REACTOME_INFLUENZA_LIFE_CYCLE	3 of 12	0 of 4	0.528571	1
REACTOME_NEP_NS2_INTERACTS_WITH_THE_CELLULAR_EXPORT_MACHINERY	3 of 12	0 of 4	0.528571	1
REACTOME_HIV_INFECTION	3 of 12	0 of 4	0.528571	1
REACTOME_TRANSPORT_OF_RIBONUCLEOPROTEINS_INTO_THE_HOST_NUCLEUS	3 of 12	0 of 4	0.528571	1
REACTOME_HIV_LIFE_CYCLE	3 of 12	0 of 4	0.528571	1
REACTOME_HOST_INTERACTIONS_OF_HIV_FACTORS	3 of 12	0 of 4	0.528571	1
REACTOME_LATE_PHASE_OF_HIV_LIFE_CYCLE	3 of 12	0 of 4	0.528571	1
REACTOME_INTERACTIONS_OF_VPR_WITH_HOST_CELLULAR_PROTEINS	3 of 12	0 of 4	0.528571	1
REACTOME_REGULATION_OF_GLUCOKINASE_BY_GLUCOKINASE_REGULATORY_PROTEIN	3 of 12	0 of 4	0.528571	1
REACTOME_SIGNALING_BY_TGF_BETA_RECEPTOR_COMPLEX	3 of 12	0 of 4	0.528571	1
REACTOME_PLATELET_ACTIVATION_SIGNALING_AND_AGGREGATION	3 of 12	0 of 4	0.528571	1
REACTOME_SIGNALING_BY_FGFR_IN_DISEASE	6 of 12	1 of 4	0.584615	1
PID_SMAD2_3NUCLEAR_PATHWAY	2 of 12	1 of 4	1	1
PID_KIT_PATHWAY	3 of 12	1 of 4	1	1
PID_FGF_PATHWAY	3 of 12	1 of 4	1	1
REACTOME_DEVELOPMENTAL_BIOLOGY	3 of 12	1 of 4	1	1
REACTOME_NEGATIVE_REGULATION_OF_FGFR_SIGNALING	2 of 12	1 of 4	1	1
REACTOME_FRS2_MEDIATED_CASCADE	3 of 12	1 of 4	1	1
REACTOME_PHOSPHOLIPASE_C_MEDIATED_CASCADE	2 of 12	1 of 4	1	1
REACTOME_SHC_MEDIATED_CASCADE	3 of 12	1 of 4	1	1
REACTOME_METABOLISM_OF_LIPIDS_AND_LIPOPROTEINS	2 of 12	1 of 4	1	1
REACTOME_METABOLISM_OF_CARBOHYDRATES	3 of 12	1 of 4	1	1
REACTOME_FGFR_LIGAND_BINDING_AND_ACTIVATION	2 of 12	1 of 4	1	1
KEGG_GLYCOLYSIS_GLUCONEOGENESIS	12 of 12	4 of 4	1	1
KEGG_CITRATE_CYCLE_TCA_CYCLE	12 of 12	4 of 4	1	1
KEGG_PENTOSE_PHOSPHATE_PATHWAY	12 of 12	4 of 4	1	1
KEGG_PENTOSE_AND_GLUCURONATE_INTERCONVERSIONS	12 of 12	4 of 4	1	1
KEGG_FRUCTOSE_AND_MANNOSE_METABOLISM	12 of 12	4 of 4	1	1
KEGG_GALACTOSE_METABOLISM	12 of 12	4 of 4	1	1
KEGG_ASCORBATE_AND_ALDARATE_METABOLISM	12 of 12	4 of 4	1	1
KEGG_FATTY_ACID_METABOLISM	12 of 12	4 of 4	1	1
KEGG_STEROID_BIOSYNTHESIS	12 of 12	4 of 4	1	1
KEGG_PRIMARY_BILE_ACID_BIOSYNTHESIS	12 of 12	4 of 4	1	1
KEGG_STEROID_HORMONE_BIOSYNTHESIS	12 of 12	4 of 4	1	1
KEGG_OXIDATIVE_PHOSPHORYLATION	12 of 12	4 of 4	1	1
KEGG_PURINE_METABOLISM	12 of 12	4 of 4	1	1
KEGG_PYRIMIDINE_METABOLISM	12 of 12	4 of 4	1	1
KEGG_ALANINE_ASPARTATE_AND_GLUTAMATE_METABOLISM	12 of 12	4 of 4	1	1
KEGG_GLYCINE_SERINE_AND_THREONINE_METABOLISM	12 of 12	4 of 4	1	1
KEGG_CYSTEINE_AND_METHIONINE_METABOLISM	12 of 12	4 of 4	1	1
KEGG_VALINE_LEUCINE_AND_ISOLEUCINE_DEGRADATION	12 of 12	4 of 4	1	1
KEGG_LYSINE_DEGRADATION	12 of 12	4 of 4	1	1
KEGG_ARGININE_AND_PROLINE_METABOLISM	12 of 12	4 of 4	1	1
KEGG_HISTIDINE_METABOLISM	12 of 12	4 of 4	1	1
KEGG_TYROSINE_METABOLISM	12 of 12	4 of 4	1	1
KEGG_PHENYLALANINE_METABOLISM	12 of 12	4 of 4	1	1
KEGG_TRYPTOPHAN_METABOLISM	12 of 12	4 of 4	1	1
KEGG_BETA_ALANINE_METABOLISM	12 of 12	4 of 4	1	1
KEGG_SELENOAMINO_ACID_METABOLISM	12 of 12	4 of 4	1	1
KEGG_GLUTATHIONE_METABOLISM	12 of 12	4 of 4	1	1
KEGG_STARCH_AND_SUCROSE_METABOLISM	12 of 12	4 of 4	1	1
KEGG_N_GLYCAN_BIOSYNTHESIS	12 of 12	4 of 4	1	1
KEGG_OTHER_GLYCAN_DEGRADATION	12 of 12	4 of 4	1	1
KEGG_O_GLYCAN_BIOSYNTHESIS	12 of 12	4 of 4	1	1
KEGG_AMINO_SUGAR_AND_NUCLEOTIDE_SUGAR_METABOLISM	12 of 12	4 of 4	1	1
KEGG_GLYCOSAMINOGLYCAN_DEGRADATION	12 of 12	4 of 4	1	1
KEGG_GLYCOSAMINOGLYCAN_BIOSYNTHESIS_CHONDROITIN_SULFATE	12 of 12	4 of 4	1	1
KEGG_GLYCOSAMINOGLYCAN_BIOSYNTHESIS_KERATAN_SULFATE	12 of 12	4 of 4	1	1
KEGG_GLYCOSAMINOGLYCAN_BIOSYNTHESIS_HEPARAN_SULFATE	12 of 12	4 of 4	1	1
KEGG_GLYCEROLIPID_METABOLISM	12 of 12	4 of 4	1	1
KEGG_GLYCOSYLPHOSPHATIDYLINOSITOL_GPI_ANCHOR_BIOSYNTHESIS	12 of 12	4 of 4	1	1
KEGG_GLYCEROPHOSPHOLIPID_METABOLISM	12 of 12	4 of 4	1	1
KEGG_ETHER_LIPID_METABOLISM	12 of 12	4 of 4	1	1
KEGG_ARACHIDONIC_ACID_METABOLISM	12 of 12	4 of 4	1	1
KEGG_LINOLEIC_ACID_METABOLISM	12 of 12	4 of 4	1	1
KEGG_ALPHA_LINOLENIC_ACID_METABOLISM	12 of 12	4 of 4	1	1
KEGG_SPHINGOLIPID_METABOLISM	12 of 12	4 of 4	1	1
KEGG_GLYCOSPHINGOLIPID_BIOSYNTHESIS_LACTO_AND_NEOLACTO_SERIES	12 of 12	4 of 4	1	1
KEGG_GLYCOSPHINGOLIPID_BIOSYNTHESIS_GANGLIO_SERIES	12 of 12	4 of 4	1	1
KEGG_PYRUVATE_METABOLISM	12 of 12	4 of 4	1	1
KEGG_GLYOXYLATE_AND_DICARBOXYLATE_METABOLISM	12 of 12	4 of 4	1	1
KEGG_PROPANOATE_METABOLISM	12 of 12	4 of 4	1	1
KEGG_BUTANOATE_METABOLISM	12 of 12	4 of 4	1	1
KEGG_ONE_CARBON_POOL_BY_FOLATE	12 of 12	4 of 4	1	1
KEGG_RIBOFLAVIN_METABOLISM	12 of 12	4 of 4	1	1
KEGG_NICOTINATE_AND_NICOTINAMIDE_METABOLISM	12 of 12	4 of 4	1	1
KEGG_PANTOTHENATE_AND_COA_BIOSYNTHESIS	12 of 12	4 of 4	1	1
KEGG_RETINOL_METABOLISM	12 of 12	4 of 4	1	1
KEGG_PORPHYRIN_AND_CHLOROPHYLL_METABOLISM	12 of 12	4 of 4	1	1
KEGG_TERPENOID_BACKBONE_BIOSYNTHESIS	12 of 12	4 of 4	1	1
KEGG_NITROGEN_METABOLISM	12 of 12	4 of 4	1	1
KEGG_AMINOACYL_TRNA_BIOSYNTHESIS	12 of 12	4 of 4	1	1
KEGG_METABOLISM_OF_XENOBIOTICS_BY_CYTOCHROME_P450	12 of 12	4 of 4	1	1
KEGG_DRUG_METABOLISM_CYTOCHROME_P450	12 of 12	4 of 4	1	1
KEGG_DRUG_METABOLISM_OTHER_ENZYMES	12 of 12	4 of 4	1	1
KEGG_BIOSYNTHESIS_OF_UNSATURATED_FATTY_ACIDS	12 of 12	4 of 4	1	1
KEGG_ABC_TRANSPORTERS	12 of 12	4 of 4	1	1
KEGG_RIBOSOME	12 of 12	4 of 4	1	1
KEGG_RNA_DEGRADATION	12 of 12	4 of 4	1	1
KEGG_RNA_POLYMERASE	12 of 12	4 of 4	1	1
KEGG_BASAL_TRANSCRIPTION_FACTORS	12 of 12	4 of 4	1	1
KEGG_DNA_REPLICATION	12 of 12	4 of 4	1	1
KEGG_SPLICEOSOME	12 of 12	4 of 4	1	1
KEGG_PROTEASOME	12 of 12	4 of 4	1	1
KEGG_PROTEIN_EXPORT	12 of 12	4 of 4	1	1
KEGG_PPAR_SIGNALING_PATHWAY	12 of 12	4 of 4	1	1
KEGG_BASE_EXCISION_REPAIR	12 of 12	4 of 4	1	1
KEGG_MISMATCH_REPAIR	12 of 12	4 of 4	1	1
KEGG_HOMOLOGOUS_RECOMBINATION	12 of 12	4 of 4	1	1
KEGG_CALCIUM_SIGNALING_PATHWAY	12 of 12	4 of 4	1	1
KEGG_NEUROACTIVE_LIGAND_RECEPTOR_INTERACTION	12 of 12	4 of 4	1	1
KEGG_OOCYTE_MEIOSIS	12 of 12	4 of 4	1	1
KEGG_SNARE_INTERACTIONS_IN_VESICULAR_TRANSPORT	12 of 12	4 of 4	1	1
KEGG_REGULATION_OF_AUTOPHAGY	12 of 12	4 of 4	1	1
KEGG_LYSOSOME	12 of 12	4 of 4	1	1
KEGG_ENDOCYTOSIS	4 of 12	1 of 4	1	1
KEGG_PEROXISOME	12 of 12	4 of 4	1	1
KEGG_CARDIAC_MUSCLE_CONTRACTION	12 of 12	4 of 4	1	1
KEGG_HEDGEHOG_SIGNALING_PATHWAY	12 of 12	4 of 4	1	1
KEGG_TGF_BETA_SIGNALING_PATHWAY	12 of 12	4 of 4	1	1
KEGG_AXON_GUIDANCE	1 of 12	0 of 4	1	1
KEGG_VEGF_SIGNALING_PATHWAY	2 of 12	0 of 4	1	1
KEGG_ECM_RECEPTOR_INTERACTION	12 of 12	4 of 4	1	1
KEGG_CELL_ADHESION_MOLECULES_CAMS	12 of 12	4 of 4	1	1
KEGG_GAP_JUNCTION	2 of 12	0 of 4	1	1
KEGG_COMPLEMENT_AND_COAGULATION_CASCADES	12 of 12	4 of 4	1	1
KEGG_ANTIGEN_PROCESSING_AND_PRESENTATION	12 of 12	4 of 4	1	1
KEGG_RENIN_ANGIOTENSIN_SYSTEM	12 of 12	4 of 4	1	1
KEGG_NOD_LIKE_RECEPTOR_SIGNALING_PATHWAY	12 of 12	4 of 4	1	1
KEGG_RIG_I_LIKE_RECEPTOR_SIGNALING_PATHWAY	12 of 12	4 of 4	1	1
KEGG_CYTOSOLIC_DNA_SENSING_PATHWAY	12 of 12	4 of 4	1	1
KEGG_HEMATOPOIETIC_CELL_LINEAGE	2 of 12	0 of 4	1	1
KEGG_NATURAL_KILLER_CELL_MEDIATED_CYTOTOXICITY	2 of 12	0 of 4	1	1
KEGG_FC_EPSILON_RI_SIGNALING_PATHWAY	2 of 12	0 of 4	1	1
KEGG_FC_GAMMA_R_MEDIATED_PHAGOCYTOSIS	12 of 12	4 of 4	1	1
KEGG_LEUKOCYTE_TRANSENDOTHELIAL_MIGRATION	2 of 12	0 of 4	1	1
KEGG_INTESTINAL_IMMUNE_NETWORK_FOR_IGA_PRODUCTION	12 of 12	4 of 4	1	1
KEGG_LONG_TERM_POTENTIATION	1 of 12	0 of 4	1	1
KEGG_LONG_TERM_DEPRESSION	2 of 12	0 of 4	1	1
KEGG_OLFACTORY_TRANSDUCTION	12 of 12	4 of 4	1	1
KEGG_TASTE_TRANSDUCTION	12 of 12	4 of 4	1	1
KEGG_REGULATION_OF_ACTIN_CYTOSKELETON	4 of 12	1 of 4	1	1
KEGG_GNRH_SIGNALING_PATHWAY	1 of 12	0 of 4	1	1
KEGG_PROGESTERONE_MEDIATED_OOCYTE_MATURATION	2 of 12	0 of 4	1	1
KEGG_MELANOGENESIS	2 of 12	0 of 4	1	1
KEGG_TYPE_I_DIABETES_MELLITUS	12 of 12	4 of 4	1	1
KEGG_MATURITY_ONSET_DIABETES_OF_THE_YOUNG	12 of 12	4 of 4	1	1
KEGG_ALDOSTERONE_REGULATED_SODIUM_REABSORPTION	2 of 12	0 of 4	1	1
KEGG_VASOPRESSIN_REGULATED_WATER_REABSORPTION	12 of 12	4 of 4	1	1
KEGG_PROXIMAL_TUBULE_BICARBONATE_RECLAMATION	12 of 12	4 of 4	1	1
KEGG_ALZHEIMERS_DISEASE	12 of 12	4 of 4	1	1
KEGG_PARKINSONS_DISEASE	12 of 12	4 of 4	1	1
KEGG_HUNTINGTONS_DISEASE	12 of 12	4 of 4	1	1
KEGG_VIBRIO_CHOLERAE_INFECTION	12 of 12	4 of 4	1	1
KEGG_EPITHELIAL_CELL_SIGNALING_IN_HELICOBACTER_PYLORI_INFECTION	2 of 12	0 of 4	1	1
KEGG_PATHOGENIC_ESCHERICHIA_COLI_INFECTION	12 of 12	4 of 4	1	1
KEGG_LEISHMANIA_INFECTION	2 of 12	0 of 4	1	1
KEGG_RENAL_CELL_CARCINOMA	2 of 12	0 of 4	1	1
KEGG_ASTHMA	12 of 12	4 of 4	1	1
KEGG_AUTOIMMUNE_THYROID_DISEASE	12 of 12	4 of 4	1	1
KEGG_SYSTEMIC_LUPUS_ERYTHEMATOSUS	12 of 12	4 of 4	1	1
KEGG_ALLOGRAFT_REJECTION	12 of 12	4 of 4	1	1
KEGG_GRAFT_VERSUS_HOST_DISEASE	12 of 12	4 of 4	1	1
KEGG_PRIMARY_IMMUNODEFICIENCY	12 of 12	4 of 4	1	1
KEGG_HYPERTROPHIC_CARDIOMYOPATHY_HCM	12 of 12	4 of 4	1	1
KEGG_ARRHYTHMOGENIC_RIGHT_VENTRICULAR_CARDIOMYOPATHY_ARVC	12 of 12	4 of 4	1	1
KEGG_DILATED_CARDIOMYOPATHY	12 of 12	4 of 4	1	1
KEGG_VIRAL_MYOCARDITIS	2 of 12	0 of 4	1	1
BIOCARTA_RELA_PATHWAY	12 of 12	4 of 4	1	1
BIOCARTA_NO1_PATHWAY	12 of 12	4 of 4	1	1
BIOCARTA_CSK_PATHWAY	12 of 12	4 of 4	1	1
BIOCARTA_AMI_PATHWAY	12 of 12	4 of 4	1	1
BIOCARTA_ARAP_PATHWAY	12 of 12	4 of 4	1	1
BIOCARTA_AGR_PATHWAY	12 of 12	4 of 4	1	1
BIOCARTA_AT1R_PATHWAY	12 of 12	4 of 4	1	1
BIOCARTA_SPPA_PATHWAY	12 of 12	4 of 4	1	1
BIOCARTA_BCR_PATHWAY	12 of 12	4 of 4	1	1
BIOCARTA_BIOPEPTIDES_PATHWAY	12 of 12	4 of 4	1	1
BIOCARTA_CACAM_PATHWAY	12 of 12	4 of 4	1	1
BIOCARTA_CDMAC_PATHWAY	12 of 12	4 of 4	1	1
BIOCARTA_CARM_ER_PATHWAY	12 of 12	4 of 4	1	1
BIOCARTA_CASPASE_PATHWAY	12 of 12	4 of 4	1	1
BIOCARTA_CCR3_PATHWAY	12 of 12	4 of 4	1	1
BIOCARTA_CD40_PATHWAY	12 of 12	4 of 4	1	1
BIOCARTA_MCM_PATHWAY	12 of 12	4 of 4	1	1
BIOCARTA_LAIR_PATHWAY	12 of 12	4 of 4	1	1
BIOCARTA_CERAMIDE_PATHWAY	12 of 12	4 of 4	1	1
BIOCARTA_COMP_PATHWAY	12 of 12	4 of 4	1	1
BIOCARTA_HDAC_PATHWAY	12 of 12	4 of 4	1	1
BIOCARTA_GCR_PATHWAY	12 of 12	4 of 4	1	1
BIOCARTA_CTL_PATHWAY	12 of 12	4 of 4	1	1
BIOCARTA_CXCR4_PATHWAY	12 of 12	4 of 4	1	1
BIOCARTA_CELLCYCLE_PATHWAY	12 of 12	4 of 4	1	1
BIOCARTA_CYTOKINE_PATHWAY	12 of 12	4 of 4	1	1
BIOCARTA_INFLAM_PATHWAY	12 of 12	4 of 4	1	1
BIOCARTA_DC_PATHWAY	12 of 12	4 of 4	1	1
BIOCARTA_MTA3_PATHWAY	12 of 12	4 of 4	1	1
BIOCARTA_CALCINEURIN_PATHWAY	12 of 12	4 of 4	1	1
BIOCARTA_EGF_PATHWAY	2 of 12	0 of 4	1	1
BIOCARTA_NDKDYNAMIN_PATHWAY	12 of 12	4 of 4	1	1
BIOCARTA_EPO_PATHWAY	12 of 12	4 of 4	1	1
BIOCARTA_ECM_PATHWAY	12 of 12	4 of 4	1	1
BIOCARTA_ERK_PATHWAY	12 of 12	4 of 4	1	1
BIOCARTA_ERYTH_PATHWAY	12 of 12	4 of 4	1	1
BIOCARTA_EIF_PATHWAY	12 of 12	4 of 4	1	1
BIOCARTA_FAS_PATHWAY	12 of 12	4 of 4	1	1
BIOCARTA_FCER1_PATHWAY	12 of 12	4 of 4	1	1
BIOCARTA_FMLP_PATHWAY	12 of 12	4 of 4	1	1
BIOCARTA_GATA3_PATHWAY	12 of 12	4 of 4	1	1
BIOCARTA_GH_PATHWAY	2 of 12	0 of 4	1	1
BIOCARTA_HIVNEF_PATHWAY	12 of 12	4 of 4	1	1
BIOCARTA_MPR_PATHWAY	12 of 12	4 of 4	1	1
BIOCARTA_HCMV_PATHWAY	2 of 12	0 of 4	1	1
BIOCARTA_HIF_PATHWAY	12 of 12	4 of 4	1	1
BIOCARTA_IGF1_PATHWAY	12 of 12	4 of 4	1	1
BIOCARTA_IL17_PATHWAY	12 of 12	4 of 4	1	1
BIOCARTA_IL2_PATHWAY	2 of 12	0 of 4	1	1
BIOCARTA_IL3_PATHWAY	12 of 12	4 of 4	1	1
BIOCARTA_IL6_PATHWAY	2 of 12	0 of 4	1	1
BIOCARTA_IL10_PATHWAY	12 of 12	4 of 4	1	1
BIOCARTA_IL12_PATHWAY	12 of 12	4 of 4	1	1
BIOCARTA_IL22BP_PATHWAY	2 of 12	0 of 4	1	1
BIOCARTA_GSK3_PATHWAY	2 of 12	0 of 4	1	1
BIOCARTA_DEATH_PATHWAY	12 of 12	4 of 4	1	1
BIOCARTA_GLEEVEC_PATHWAY	2 of 12	0 of 4	1	1
BIOCARTA_INSULIN_PATHWAY	12 of 12	4 of 4	1	1
BIOCARTA_INTEGRIN_PATHWAY	2 of 12	0 of 4	1	1
BIOCARTA_INTRINSIC_PATHWAY	12 of 12	4 of 4	1	1
BIOCARTA_PYK2_PATHWAY	12 of 12	4 of 4	1	1
BIOCARTA_MCALPAIN_PATHWAY	12 of 12	4 of 4	1	1
BIOCARTA_PPARA_PATHWAY	12 of 12	4 of 4	1	1
BIOCARTA_ETS_PATHWAY	12 of 12	4 of 4	1	1
BIOCARTA_IGF1R_PATHWAY	12 of 12	4 of 4	1	1
BIOCARTA_PITX2_PATHWAY	12 of 12	4 of 4	1	1
BIOCARTA_NGF_PATHWAY	12 of 12	4 of 4	1	1
BIOCARTA_VIP_PATHWAY	12 of 12	4 of 4	1	1
BIOCARTA_NFAT_PATHWAY	12 of 12	4 of 4	1	1
BIOCARTA_NFKB_PATHWAY	12 of 12	4 of 4	1	1
BIOCARTA_NOS1_PATHWAY	12 of 12	4 of 4	1	1
BIOCARTA_NO2IL12_PATHWAY	12 of 12	4 of 4	1	1
BIOCARTA_RARRXR_PATHWAY	12 of 12	4 of 4	1	1
BIOCARTA_NUCLEARRS_PATHWAY	12 of 12	4 of 4	1	1
BIOCARTA_P38MAPK_PATHWAY	12 of 12	4 of 4	1	1
BIOCARTA_PDGF_PATHWAY	2 of 12	0 of 4	1	1
BIOCARTA_CCR5_PATHWAY	12 of 12	4 of 4	1	1
BIOCARTA_PTDINS_PATHWAY	12 of 12	4 of 4	1	1
BIOCARTA_EDG1_PATHWAY	12 of 12	4 of 4	1	1
BIOCARTA_MYOSIN_PATHWAY	12 of 12	4 of 4	1	1
BIOCARTA_PROTEASOME_PATHWAY	12 of 12	4 of 4	1	1
BIOCARTA_AKAPCENTROSOME_PATHWAY	12 of 12	4 of 4	1	1
BIOCARTA_PTEN_PATHWAY	12 of 12	4 of 4	1	1
BIOCARTA_RAC1_PATHWAY	12 of 12	4 of 4	1	1
BIOCARTA_RAS_PATHWAY	12 of 12	4 of 4	1	1
BIOCARTA_NKCELLS_PATHWAY	12 of 12	4 of 4	1	1
BIOCARTA_CHREBP2_PATHWAY	12 of 12	4 of 4	1	1
BIOCARTA_BAD_PATHWAY	2 of 12	0 of 4	1	1
BIOCARTA_CK1_PATHWAY	12 of 12	4 of 4	1	1
BIOCARTA_STEM_PATHWAY	12 of 12	4 of 4	1	1
BIOCARTA_PGC1A_PATHWAY	12 of 12	4 of 4	1	1
BIOCARTA_RHO_PATHWAY	12 of 12	4 of 4	1	1
BIOCARTA_CARDIACEGF_PATHWAY	12 of 12	4 of 4	1	1
BIOCARTA_HER2_PATHWAY	12 of 12	4 of 4	1	1
BIOCARTA_ERK5_PATHWAY	12 of 12	4 of 4	1	1
BIOCARTA_MAL_PATHWAY	1 of 12	0 of 4	1	1
BIOCARTA_MEF2D_PATHWAY	12 of 12	4 of 4	1	1
BIOCARTA_MITOCHONDRIA_PATHWAY	12 of 12	4 of 4	1	1
BIOCARTA_ACH_PATHWAY	12 of 12	4 of 4	1	1
BIOCARTA_CDC42RAC_PATHWAY	12 of 12	4 of 4	1	1
BIOCARTA_TOB1_PATHWAY	12 of 12	4 of 4	1	1
BIOCARTA_BARRESTIN_SRC_PATHWAY	12 of 12	4 of 4	1	1
BIOCARTA_NKT_PATHWAY	12 of 12	4 of 4	1	1
BIOCARTA_IL1R_PATHWAY	12 of 12	4 of 4	1	1
BIOCARTA_MET_PATHWAY	2 of 12	0 of 4	1	1
BIOCARTA_GPCR_PATHWAY	12 of 12	4 of 4	1	1
BIOCARTA_SHH_PATHWAY	12 of 12	4 of 4	1	1
BIOCARTA_SPRY_PATHWAY	12 of 12	4 of 4	1	1
BIOCARTA_STATHMIN_PATHWAY	12 of 12	4 of 4	1	1
BIOCARTA_HSP27_PATHWAY	12 of 12	4 of 4	1	1
BIOCARTA_TCR_PATHWAY	12 of 12	4 of 4	1	1
BIOCARTA_TALL1_PATHWAY	12 of 12	4 of 4	1	1
BIOCARTA_TH1TH2_PATHWAY	12 of 12	4 of 4	1	1
BIOCARTA_41BB_PATHWAY	12 of 12	4 of 4	1	1
BIOCARTA_CTLA4_PATHWAY	12 of 12	4 of 4	1	1
BIOCARTA_LONGEVITY_PATHWAY	12 of 12	4 of 4	1	1
BIOCARTA_PAR1_PATHWAY	12 of 12	4 of 4	1	1
BIOCARTA_STRESS_PATHWAY	12 of 12	4 of 4	1	1
BIOCARTA_TNFR1_PATHWAY	12 of 12	4 of 4	1	1
BIOCARTA_TNFR2_PATHWAY	12 of 12	4 of 4	1	1
BIOCARTA_TOLL_PATHWAY	12 of 12	4 of 4	1	1
BIOCARTA_TPO_PATHWAY	12 of 12	4 of 4	1	1
BIOCARTA_CREB_PATHWAY	12 of 12	4 of 4	1	1
BIOCARTA_TFF_PATHWAY	12 of 12	4 of 4	1	1
BIOCARTA_UCALPAIN_PATHWAY	12 of 12	4 of 4	1	1
BIOCARTA_VEGF_PATHWAY	2 of 12	0 of 4	1	1
BIOCARTA_WNT_PATHWAY	12 of 12	4 of 4	1	1
BIOCARTA_ACTINY_PATHWAY	12 of 12	4 of 4	1	1
ST_WNT_CA2_CYCLIC_GMP_PATHWAY	12 of 12	4 of 4	1	1
ST_DIFFERENTIATION_PATHWAY_IN_PC12_CELLS	12 of 12	4 of 4	1	1
ST_TUMOR_NECROSIS_FACTOR_PATHWAY	12 of 12	4 of 4	1	1
SA_B_CELL_RECEPTOR_COMPLEXES	12 of 12	4 of 4	1	1
ST_ERK1_ERK2_MAPK_PATHWAY	12 of 12	4 of 4	1	1
SIG_CD40PATHWAYMAP	12 of 12	4 of 4	1	1
SA_CASPASE_CASCADE	12 of 12	4 of 4	1	1
ST_GA12_PATHWAY	12 of 12	4 of 4	1	1
ST_G_ALPHA_S_PATHWAY	12 of 12	4 of 4	1	1
ST_G_ALPHA_I_PATHWAY	12 of 12	4 of 4	1	1
SIG_CHEMOTAXIS	12 of 12	4 of 4	1	1
ST_P38_MAPK_PATHWAY	12 of 12	4 of 4	1	1
WNT_SIGNALING	2 of 12	0 of 4	1	1
SIG_REGULATION_OF_THE_ACTIN_CYTOSKELETON_BY_RHO_GTPASES	12 of 12	4 of 4	1	1
ST_GRANULE_CELL_SURVIVAL_PATHWAY	12 of 12	4 of 4	1	1
ST_ADRENERGIC	2 of 12	0 of 4	1	1
ST_INTEGRIN_SIGNALING_PATHWAY	12 of 12	4 of 4	1	1
ST_GAQ_PATHWAY	12 of 12	4 of 4	1	1
ST_GA13_PATHWAY	12 of 12	4 of 4	1	1
SA_G1_AND_S_PHASES	12 of 12	4 of 4	1	1
SIG_INSULIN_RECEPTOR_PATHWAY_IN_CARDIAC_MYOCYTES	1 of 12	0 of 4	1	1
ST_T_CELL_SIGNAL_TRANSDUCTION	12 of 12	4 of 4	1	1
SIG_PIP3_SIGNALING_IN_B_LYMPHOCYTES	2 of 12	0 of 4	1	1
SIG_BCR_SIGNALING_PATHWAY	2 of 12	0 of 4	1	1
ST_WNT_BETA_CATENIN_PATHWAY	12 of 12	4 of 4	1	1
SA_MMP_CYTOKINE_CONNECTION	12 of 12	4 of 4	1	1
ST_JNK_MAPK_PATHWAY	12 of 12	4 of 4	1	1
ST_MYOCYTE_AD_PATHWAY	12 of 12	4 of 4	1	1
SA_PTEN_PATHWAY	12 of 12	4 of 4	1	1
SA_TRKA_RECEPTOR	2 of 12	0 of 4	1	1
ST_PHOSPHOINOSITIDE_3_KINASE_PATHWAY	12 of 12	4 of 4	1	1
PID_FANCONI_PATHWAY	1 of 12	0 of 4	1	1
PID_ENDOTHELIN_PATHWAY	12 of 12	4 of 4	1	1
PID_PRL_SIGNALING_EVENTS_PATHWAY	12 of 12	4 of 4	1	1
PID_RHOA_PATHWAY	12 of 12	4 of 4	1	1
PID_ERBB4_PATHWAY	2 of 12	0 of 4	1	1
PID_AURORA_B_PATHWAY	12 of 12	4 of 4	1	1
PID_LYSOPHOSPHOLIPID_PATHWAY	12 of 12	4 of 4	1	1
PID_INSULIN_PATHWAY	12 of 12	4 of 4	1	1
PID_INTEGRIN1_PATHWAY	12 of 12	4 of 4	1	1
PID_P73PATHWAY	12 of 12	4 of 4	1	1
PID_P38_MKK3_6PATHWAY	12 of 12	4 of 4	1	1
PID_WNT_NONCANONICAL_PATHWAY	12 of 12	4 of 4	1	1
PID_HDAC_CLASSII_PATHWAY	12 of 12	4 of 4	1	1
PID_BETA_CATENIN_DEG_PATHWAY	12 of 12	4 of 4	1	1
PID_HDAC_CLASSIII_PATHWAY	12 of 12	4 of 4	1	1
PID_GLYPICAN_1PATHWAY	12 of 12	4 of 4	1	1
PID_IL27_PATHWAY	12 of 12	4 of 4	1	1
PID_NFKAPPAB_CANONICAL_PATHWAY	2 of 12	0 of 4	1	1
PID_E2F_PATHWAY	12 of 12	4 of 4	1	1
PID_ER_NONGENOMIC_PATHWAY	2 of 12	0 of 4	1	1
PID_DNA_PK_PATHWAY	12 of 12	4 of 4	1	1
PID_HIF2PATHWAY	12 of 12	4 of 4	1	1
PID_CD40_PATHWAY	12 of 12	4 of 4	1	1
PID_ATR_PATHWAY	12 of 12	4 of 4	1	1
PID_INTEGRIN_CS_PATHWAY	12 of 12	4 of 4	1	1
PID_PTP1B_PATHWAY	12 of 12	4 of 4	1	1
PID_IL12_2PATHWAY	12 of 12	4 of 4	1	1
PID_S1P_S1P3_PATHWAY	12 of 12	4 of 4	1	1
PID_LPA4_PATHWAY	12 of 12	4 of 4	1	1
PID_AR_PATHWAY	12 of 12	4 of 4	1	1
PID_NFAT_TFPATHWAY	12 of 12	4 of 4	1	1
PID_EPHB_FWD_PATHWAY	2 of 12	0 of 4	1	1
PID_AVB3_OPN_PATHWAY	12 of 12	4 of 4	1	1
PID_FRA_PATHWAY	12 of 12	4 of 4	1	1
PID_MYC_ACTIV_PATHWAY	12 of 12	4 of 4	1	1
PID_ARF6_TRAFFICKING_PATHWAY	12 of 12	4 of 4	1	1
PID_RHOA_REG_PATHWAY	12 of 12	4 of 4	1	1
PID_REELIN_PATHWAY	12 of 12	4 of 4	1	1
PID_ILK_PATHWAY	12 of 12	4 of 4	1	1
PID_NECTIN_PATHWAY	12 of 12	4 of 4	1	1
PID_P38_ALPHA_BETA_PATHWAY	12 of 12	4 of 4	1	1
PID_WNT_SIGNALING_PATHWAY	12 of 12	4 of 4	1	1
PID_RET_PATHWAY	1 of 12	0 of 4	1	1
PID_CDC42_REG_PATHWAY	12 of 12	4 of 4	1	1
PID_ATM_PATHWAY	12 of 12	4 of 4	1	1
PID_ARF6_PATHWAY	12 of 12	4 of 4	1	1
PID_WNT_CANONICAL_PATHWAY	12 of 12	4 of 4	1	1
PID_CIRCADIAN_PATHWAY	12 of 12	4 of 4	1	1
PID_TXA2PATHWAY	12 of 12	4 of 4	1	1
PID_HDAC_CLASSI_PATHWAY	12 of 12	4 of 4	1	1
PID_S1P_S1P1_PATHWAY	12 of 12	4 of 4	1	1
PID_NETRIN_PATHWAY	2 of 12	0 of 4	1	1
PID_NFAT_3PATHWAY	12 of 12	4 of 4	1	1
PID_CONE_PATHWAY	12 of 12	4 of 4	1	1
PID_INTEGRIN_A9B1_PATHWAY	12 of 12	4 of 4	1	1
PID_ERB_GENOMIC_PATHWAY	2 of 12	0 of 4	1	1
PID_ARF6_DOWNSTREAM_PATHWAY	12 of 12	4 of 4	1	1
PID_IGF1_PATHWAY	1 of 12	0 of 4	1	1
PID_ERBB1_RECEPTOR_PROXIMAL_PATHWAY	2 of 12	0 of 4	1	1
PID_TNF_PATHWAY	12 of 12	4 of 4	1	1
PID_PLK1_PATHWAY	12 of 12	4 of 4	1	1
PID_FOXO_PATHWAY	12 of 12	4 of 4	1	1
PID_THROMBIN_PAR4_PATHWAY	12 of 12	4 of 4	1	1
PID_MYC_PATHWAY	12 of 12	4 of 4	1	1
PID_PI3KCI_PATHWAY	2 of 12	0 of 4	1	1
PID_AJDISS_2PATHWAY	12 of 12	4 of 4	1	1
PID_CERAMIDE_PATHWAY	12 of 12	4 of 4	1	1
PID_AR_TF_PATHWAY	1 of 12	0 of 4	1	1
PID_S1P_META_PATHWAY	12 of 12	4 of 4	1	1
PID_ECADHERIN_NASCENT_AJ_PATHWAY	12 of 12	4 of 4	1	1
PID_AMB2_NEUTROPHILS_PATHWAY	12 of 12	4 of 4	1	1
PID_RXR_VDR_PATHWAY	12 of 12	4 of 4	1	1
PID_LIS1_PATHWAY	12 of 12	4 of 4	1	1
PID_SYNDECAN_4_PATHWAY	12 of 12	4 of 4	1	1
PID_ATF2_PATHWAY	12 of 12	4 of 4	1	1
PID_AP1_PATHWAY	12 of 12	4 of 4	1	1
PID_INTEGRIN2_PATHWAY	12 of 12	4 of 4	1	1
PID_UPA_UPAR_PATHWAY	2 of 12	0 of 4	1	1
PID_FOXM1_PATHWAY	12 of 12	4 of 4	1	1
PID_EPHA_FWDPATHWAY	12 of 12	4 of 4	1	1
PID_HIF1A_PATHWAY	12 of 12	4 of 4	1	1
PID_BMP_PATHWAY	12 of 12	4 of 4	1	1
PID_IL3_PATHWAY	12 of 12	4 of 4	1	1
PID_IL6_7_PATHWAY	2 of 12	0 of 4	1	1
PID_ECADHERIN_KERATINOCYTE_PATHWAY	12 of 12	4 of 4	1	1
PID_ALK1_PATHWAY	12 of 12	4 of 4	1	1
PID_PDGFRB_PATHWAY	2 of 12	0 of 4	1	1
PID_TRKR_PATHWAY	2 of 12	0 of 4	1	1
PID_NEPHRIN_NEPH1_PATHWAY	12 of 12	4 of 4	1	1
PID_CMYB_PATHWAY	2 of 12	0 of 4	1	1
PID_IL23_PATHWAY	12 of 12	4 of 4	1	1
PID_HIV_NEF_PATHWAY	12 of 12	4 of 4	1	1
PID_SYNDECAN_1_PATHWAY	12 of 12	4 of 4	1	1
PID_P38_MK2_PATHWAY	12 of 12	4 of 4	1	1
PID_ERA_GENOMIC_PATHWAY	12 of 12	4 of 4	1	1
PID_ERBB_NETWORK_PATHWAY	12 of 12	4 of 4	1	1
PID_RHODOPSIN_PATHWAY	12 of 12	4 of 4	1	1
PID_PDGFRA_PATHWAY	2 of 12	0 of 4	1	1
PID_RETINOIC_ACID_PATHWAY	12 of 12	4 of 4	1	1
PID_IL8_CXCR2_PATHWAY	12 of 12	4 of 4	1	1
PID_HEDGEHOG_2PATHWAY	2 of 12	0 of 4	1	1
PID_INTEGRIN5_PATHWAY	12 of 12	4 of 4	1	1
PID_AR_NONGENOMIC_PATHWAY	2 of 12	0 of 4	1	1
PID_ERBB1_INTERNALIZATION_PATHWAY	2 of 12	0 of 4	1	1
PID_HEDGEHOG_GLI_PATHWAY	12 of 12	4 of 4	1	1
PID_CASPASE_PATHWAY	12 of 12	4 of 4	1	1
PID_VEGFR1_PATHWAY	12 of 12	4 of 4	1	1
PID_SMAD2_3PATHWAY	12 of 12	4 of 4	1	1
PID_P38_ALPHA_BETA_DOWNSTREAM_PATHWAY	12 of 12	4 of 4	1	1
PID_ECADHERIN_STABILIZATION_PATHWAY	12 of 12	4 of 4	1	1
PID_EPO_PATHWAY	12 of 12	4 of 4	1	1
PID_TCR_CALCIUM_PATHWAY	12 of 12	4 of 4	1	1
PID_VEGFR1_2_PATHWAY	2 of 12	0 of 4	1	1
PID_THROMBIN_PAR1_PATHWAY	12 of 12	4 of 4	1	1
PID_RAC1_REG_PATHWAY	12 of 12	4 of 4	1	1
PID_AURORA_A_PATHWAY	12 of 12	4 of 4	1	1
PID_ARF_3PATHWAY	12 of 12	4 of 4	1	1
PID_INSULIN_GLUCOSE_PATHWAY	12 of 12	4 of 4	1	1
PID_PI3KCI_AKT_PATHWAY	12 of 12	4 of 4	1	1
PID_SYNDECAN_3_PATHWAY	12 of 12	4 of 4	1	1
PID_IL8_CXCR1_PATHWAY	12 of 12	4 of 4	1	1
PID_MYC_REPRESS_PATHWAY	2 of 12	0 of 4	1	1
PID_HIF1_TFPATHWAY	1 of 12	0 of 4	1	1
PID_TAP63_PATHWAY	2 of 12	0 of 4	1	1
PID_EPHRINB_REV_PATHWAY	12 of 12	4 of 4	1	1
PID_TOLL_ENDOGENOUS_PATHWAY	12 of 12	4 of 4	1	1
PID_NCADHERIN_PATHWAY	12 of 12	4 of 4	1	1
PID_ANTHRAX_PATHWAY	12 of 12	4 of 4	1	1
PID_S1P_S1P2_PATHWAY	12 of 12	4 of 4	1	1
PID_MAPK_TRK_PATHWAY	12 of 12	4 of 4	1	1
PID_PI3K_PLC_TRK_PATHWAY	2 of 12	0 of 4	1	1
PID_CD8_TCR_DOWNSTREAM_PATHWAY	1 of 12	0 of 4	1	1
PID_EPHA2_FWD_PATHWAY	12 of 12	4 of 4	1	1
PID_ALPHA_SYNUCLEIN_PATHWAY	12 of 12	4 of 4	1	1
PID_INTEGRIN_A4B1_PATHWAY	12 of 12	4 of 4	1	1
PID_RAC1_PATHWAY	12 of 12	4 of 4	1	1
PID_RB_1PATHWAY	2 of 12	0 of 4	1	1
PID_FAK_PATHWAY	12 of 12	4 of 4	1	1
PID_HNF3A_PATHWAY	12 of 12	4 of 4	1	1
PID_HES_HEY_PATHWAY	4 of 12	1 of 4	1	1
PID_IL12_STAT4_PATHWAY	12 of 12	4 of 4	1	1
REACTOME_GLYCOGEN_BREAKDOWN_GLYCOGENOLYSIS	12 of 12	4 of 4	1	1
REACTOME_TRANSLATION	12 of 12	4 of 4	1	1
REACTOME_RNA_POL_III_TRANSCRIPTION_INITIATION_FROM_TYPE_2_PROMOTER	12 of 12	4 of 4	1	1
REACTOME_INHIBITION_OF_THE_PROTEOLYTIC_ACTIVITY_OF_APC_C_REQUIRED_FOR_THE_ONSET_OF_ANAPHASE_BY_MITOTIC_SPINDLE_CHECKPOINT_COMPONENTS	12 of 12	4 of 4	1	1
REACTOME_PYRUVATE_METABOLISM_AND_CITRIC_ACID_TCA_CYCLE	12 of 12	4 of 4	1	1
REACTOME_PTM_GAMMA_CARBOXYLATION_HYPUSINE_FORMATION_AND_ARYLSULFATASE_ACTIVATION	12 of 12	4 of 4	1	1
REACTOME_APOPTOTIC_CLEAVAGE_OF_CELLULAR_PROTEINS	12 of 12	4 of 4	1	1
REACTOME_RNA_POL_I_TRANSCRIPTION_TERMINATION	12 of 12	4 of 4	1	1
REACTOME_FORMATION_OF_THE_TERNARY_COMPLEX_AND_SUBSEQUENTLY_THE_43S_COMPLEX	12 of 12	4 of 4	1	1
REACTOME_ACTIVATION_OF_THE_PRE_REPLICATIVE_COMPLEX	12 of 12	4 of 4	1	1
REACTOME_BASE_EXCISION_REPAIR	12 of 12	4 of 4	1	1
REACTOME_BILE_ACID_AND_BILE_SALT_METABOLISM	12 of 12	4 of 4	1	1
REACTOME_SYNTHESIS_OF_BILE_ACIDS_AND_BILE_SALTS_VIA_7ALPHA_HYDROXYCHOLESTEROL	12 of 12	4 of 4	1	1
REACTOME_SIGNALING_BY_RHO_GTPASES	12 of 12	4 of 4	1	1
REACTOME_SIGNALING_BY_WNT	12 of 12	4 of 4	1	1
REACTOME_SYNTHESIS_OF_BILE_ACIDS_AND_BILE_SALTS	12 of 12	4 of 4	1	1
REACTOME_METABOLISM_OF_STEROID_HORMONES_AND_VITAMINS_A_AND_D	12 of 12	4 of 4	1	1
REACTOME_CTNNB1_PHOSPHORYLATION_CASCADE	12 of 12	4 of 4	1	1
REACTOME_INSULIN_RECEPTOR_RECYCLING	12 of 12	4 of 4	1	1
REACTOME_CROSS_PRESENTATION_OF_SOLUBLE_EXOGENOUS_ANTIGENS_ENDOSOMES	12 of 12	4 of 4	1	1
REACTOME_SIGNALING_BY_NODAL	12 of 12	4 of 4	1	1
REACTOME_DAG_AND_IP3_SIGNALING	12 of 12	4 of 4	1	1
REACTOME_TCA_CYCLE_AND_RESPIRATORY_ELECTRON_TRANSPORT	12 of 12	4 of 4	1	1
REACTOME_BMAL1_CLOCK_NPAS2_ACTIVATES_CIRCADIAN_EXPRESSION	2 of 12	0 of 4	1	1
REACTOME_ANTIGEN_PROCESSING_CROSS_PRESENTATION	12 of 12	4 of 4	1	1
REACTOME_GROWTH_HORMONE_RECEPTOR_SIGNALING	12 of 12	4 of 4	1	1
REACTOME_TRIF_MEDIATED_TLR3_SIGNALING	2 of 12	0 of 4	1	1
REACTOME_CELL_CELL_COMMUNICATION	12 of 12	4 of 4	1	1
REACTOME_ABCA_TRANSPORTERS_IN_LIPID_HOMEOSTASIS	12 of 12	4 of 4	1	1
REACTOME_ER_PHAGOSOME_PATHWAY	12 of 12	4 of 4	1	1
REACTOME_MEIOSIS	2 of 12	0 of 4	1	1
REACTOME_G0_AND_EARLY_G1	12 of 12	4 of 4	1	1
REACTOME_REGULATION_OF_KIT_SIGNALING	12 of 12	4 of 4	1	1
REACTOME_MEMBRANE_TRAFFICKING	12 of 12	4 of 4	1	1
REACTOME_NEF_MEDIATES_DOWN_MODULATION_OF_CELL_SURFACE_RECEPTORS_BY_RECRUITING_THEM_TO_CLATHRIN_ADAPTERS	12 of 12	4 of 4	1	1
REACTOME_IMMUNOREGULATORY_INTERACTIONS_BETWEEN_A_LYMPHOID_AND_A_NON_LYMPHOID_CELL	12 of 12	4 of 4	1	1
REACTOME_ACTIVATED_AMPK_STIMULATES_FATTY_ACID_OXIDATION_IN_MUSCLE	12 of 12	4 of 4	1	1
REACTOME_BOTULINUM_NEUROTOXICITY	12 of 12	4 of 4	1	1
REACTOME_METABOLISM_OF_VITAMINS_AND_COFACTORS	12 of 12	4 of 4	1	1
REACTOME_TRANS_GOLGI_NETWORK_VESICLE_BUDDING	12 of 12	4 of 4	1	1
REACTOME_PROTEOLYTIC_CLEAVAGE_OF_SNARE_COMPLEX_PROTEINS	12 of 12	4 of 4	1	1
REACTOME_RESOLUTION_OF_AP_SITES_VIA_THE_MULTIPLE_NUCLEOTIDE_PATCH_REPLACEMENT_PATHWAY	12 of 12	4 of 4	1	1
REACTOME_ORC1_REMOVAL_FROM_CHROMATIN	12 of 12	4 of 4	1	1
REACTOME_O_LINKED_GLYCOSYLATION_OF_MUCINS	12 of 12	4 of 4	1	1
REACTOME_SULFUR_AMINO_ACID_METABOLISM	12 of 12	4 of 4	1	1
REACTOME_SPHINGOLIPID_DE_NOVO_BIOSYNTHESIS	12 of 12	4 of 4	1	1
REACTOME_TERMINATION_OF_O_GLYCAN_BIOSYNTHESIS	12 of 12	4 of 4	1	1
REACTOME_DEFENSINS	12 of 12	4 of 4	1	1
REACTOME_SIGNALING_BY_CONSTITUTIVELY_ACTIVE_EGFR	2 of 12	0 of 4	1	1
REACTOME_GRB2_EVENTS_IN_ERBB2_SIGNALING	2 of 12	0 of 4	1	1
REACTOME_BETA_DEFENSINS	12 of 12	4 of 4	1	1
REACTOME_SRP_DEPENDENT_COTRANSLATIONAL_PROTEIN_TARGETING_TO_MEMBRANE	12 of 12	4 of 4	1	1
REACTOME_SHC1_EVENTS_IN_ERBB4_SIGNALING	1 of 12	0 of 4	1	1
REACTOME_NUCLEAR_SIGNALING_BY_ERBB4	12 of 12	4 of 4	1	1
REACTOME_GLYCOSPHINGOLIPID_METABOLISM	12 of 12	4 of 4	1	1
REACTOME_PPARA_ACTIVATES_GENE_EXPRESSION	12 of 12	4 of 4	1	1
REACTOME_RIP_MEDIATED_NFKB_ACTIVATION_VIA_DAI	12 of 12	4 of 4	1	1
REACTOME_DEGRADATION_OF_THE_EXTRACELLULAR_MATRIX	12 of 12	4 of 4	1	1
REACTOME_MITOCHONDRIAL_PROTEIN_IMPORT	12 of 12	4 of 4	1	1
REACTOME_SIGNALING_BY_HIPPO	12 of 12	4 of 4	1	1
REACTOME_ACTIVATED_NOTCH1_TRANSMITS_SIGNAL_TO_THE_NUCLEUS	12 of 12	4 of 4	1	1
REACTOME_RORA_ACTIVATES_CIRCADIAN_EXPRESSION	12 of 12	4 of 4	1	1
REACTOME_ANTIGEN_ACTIVATES_B_CELL_RECEPTOR_LEADING_TO_GENERATION_OF_SECOND_MESSENGERS	12 of 12	4 of 4	1	1
REACTOME_YAP1_AND_WWTR1_TAZ_STIMULATED_GENE_EXPRESSION	12 of 12	4 of 4	1	1
REACTOME_EXTRACELLULAR_MATRIX_ORGANIZATION	12 of 12	4 of 4	1	1
REACTOME_NOTCH1_INTRACELLULAR_DOMAIN_REGULATES_TRANSCRIPTION	12 of 12	4 of 4	1	1
REACTOME_CIRCADIAN_REPRESSION_OF_EXPRESSION_BY_REV_ERBA	12 of 12	4 of 4	1	1
REACTOME_PRE_NOTCH_PROCESSING_IN_GOLGI	2 of 12	0 of 4	1	1
REACTOME_SIGNALING_BY_NOTCH1	12 of 12	4 of 4	1	1
REACTOME_TRIGLYCERIDE_BIOSYNTHESIS	12 of 12	4 of 4	1	1
REACTOME_INSULIN_RECEPTOR_SIGNALLING_CASCADE	5 of 12	1 of 4	1	1
REACTOME_ARMS_MEDIATED_ACTIVATION	1 of 12	0 of 4	1	1
REACTOME_PROLONGED_ERK_ACTIVATION_EVENTS	1 of 12	0 of 4	1	1
REACTOME_SIGNALLING_TO_RAS	1 of 12	0 of 4	1	1
REACTOME_SIGNALING_BY_BMP	12 of 12	4 of 4	1	1
REACTOME_SIGNALLING_TO_ERKS	1 of 12	0 of 4	1	1
REACTOME_ACYL_CHAIN_REMODELLING_OF_PI	12 of 12	4 of 4	1	1
REACTOME_TGF_BETA_RECEPTOR_SIGNALING_IN_EMT_EPITHELIAL_TO_MESENCHYMAL_TRANSITION	12 of 12	4 of 4	1	1
REACTOME_DOWNREGULATION_OF_TGF_BETA_RECEPTOR_SIGNALING	12 of 12	4 of 4	1	1
REACTOME_COLLAGEN_FORMATION	12 of 12	4 of 4	1	1
REACTOME_SMAD2_SMAD3_SMAD4_HETEROTRIMER_REGULATES_TRANSCRIPTION	12 of 12	4 of 4	1	1
REACTOME_HS_GAG_DEGRADATION	12 of 12	4 of 4	1	1
REACTOME_SIGNALLING_TO_P38_VIA_RIT_AND_RIN	1 of 12	0 of 4	1	1
REACTOME_P53_INDEPENDENT_G1_S_DNA_DAMAGE_CHECKPOINT	12 of 12	4 of 4	1	1
REACTOME_REGULATION_OF_HYPOXIA_INDUCIBLE_FACTOR_HIF_BY_OXYGEN	12 of 12	4 of 4	1	1
REACTOME_ACYL_CHAIN_REMODELLING_OF_PC	12 of 12	4 of 4	1	1
REACTOME_SYNTHESIS_OF_PIPS_AT_THE_GOLGI_MEMBRANE	12 of 12	4 of 4	1	1
REACTOME_TGF_BETA_RECEPTOR_SIGNALING_ACTIVATES_SMADS	12 of 12	4 of 4	1	1
REACTOME_ACTIVATED_POINT_MUTANTS_OF_FGFR2	12 of 12	4 of 4	1	1
REACTOME_SYNTHESIS_OF_PA	12 of 12	4 of 4	1	1
REACTOME_OXYGEN_DEPENDENT_PROLINE_HYDROXYLATION_OF_HYPOXIA_INDUCIBLE_FACTOR_ALPHA	12 of 12	4 of 4	1	1
REACTOME_GASTRIN_CREB_SIGNALLING_PATHWAY_VIA_PKC_AND_MAPK	2 of 12	0 of 4	1	1
REACTOME_CHONDROITIN_SULFATE_BIOSYNTHESIS	12 of 12	4 of 4	1	1
REACTOME_SIGNALING_BY_FGFR1_MUTANTS	2 of 12	0 of 4	1	1
REACTOME_TRANSCRIPTIONAL_ACTIVITY_OF_SMAD2_SMAD3_SMAD4_HETEROTRIMER	12 of 12	4 of 4	1	1
REACTOME_DOWNREGULATION_OF_SMAD2_3_SMAD4_TRANSCRIPTIONAL_ACTIVITY	12 of 12	4 of 4	1	1
REACTOME_KERATAN_SULFATE_BIOSYNTHESIS	12 of 12	4 of 4	1	1
REACTOME_SIGNALING_BY_FGFR1_FUSION_MUTANTS	2 of 12	0 of 4	1	1
REACTOME_CHONDROITIN_SULFATE_DERMATAN_SULFATE_METABOLISM	12 of 12	4 of 4	1	1
REACTOME_LATENT_INFECTION_OF_HOMO_SAPIENS_WITH_MYCOBACTERIUM_TUBERCULOSIS	12 of 12	4 of 4	1	1
REACTOME_SYNTHESIS_OF_PC	12 of 12	4 of 4	1	1
REACTOME_HS_GAG_BIOSYNTHESIS	12 of 12	4 of 4	1	1
REACTOME_KERATAN_SULFATE_KERATIN_METABOLISM	12 of 12	4 of 4	1	1
REACTOME_HEPARAN_SULFATE_HEPARIN_HS_GAG_METABOLISM	12 of 12	4 of 4	1	1
REACTOME_GLYCOSAMINOGLYCAN_METABOLISM	12 of 12	4 of 4	1	1
REACTOME_ACYL_CHAIN_REMODELLING_OF_PG	12 of 12	4 of 4	1	1
REACTOME_ACYL_CHAIN_REMODELLING_OF_PE	12 of 12	4 of 4	1	1
REACTOME_ACYL_CHAIN_REMODELLING_OF_PS	12 of 12	4 of 4	1	1
REACTOME_SIGNALING_BY_FGFR_MUTANTS	4 of 12	1 of 4	1	1
REACTOME_MHC_CLASS_II_ANTIGEN_PRESENTATION	12 of 12	4 of 4	1	1
REACTOME_GLYCEROPHOSPHOLIPID_BIOSYNTHESIS	12 of 12	4 of 4	1	1
REACTOME_A_TETRASACCHARIDE_LINKER_SEQUENCE_IS_REQUIRED_FOR_GAG_SYNTHESIS	12 of 12	4 of 4	1	1
REACTOME_CDK_MEDIATED_PHOSPHORYLATION_AND_REMOVAL_OF_CDC6	12 of 12	4 of 4	1	1
REACTOME_ENOS_ACTIVATION_AND_REGULATION	12 of 12	4 of 4	1	1
REACTOME_MICRORNA_MIRNA_BIOGENESIS	12 of 12	4 of 4	1	1
REACTOME_NUCLEAR_EVENTS_KINASE_AND_TRANSCRIPTION_FACTOR_ACTIVATION	12 of 12	4 of 4	1	1
REACTOME_REGULATORY_RNA_PATHWAYS	12 of 12	4 of 4	1	1
REACTOME_EGFR_DOWNREGULATION	12 of 12	4 of 4	1	1
REACTOME_BASIGIN_INTERACTIONS	12 of 12	4 of 4	1	1
REACTOME_SHC1_EVENTS_IN_EGFR_SIGNALING	1 of 12	0 of 4	1	1
REACTOME_ACTIVATION_OF_THE_MRNA_UPON_BINDING_OF_THE_CAP_BINDING_COMPLEX_AND_EIFS_AND_SUBSEQUENT_BINDING_TO_43S	12 of 12	4 of 4	1	1
REACTOME_PHOSPHORYLATION_OF_CD3_AND_TCR_ZETA_CHAINS	12 of 12	4 of 4	1	1
REACTOME_GLUTAMATE_NEUROTRANSMITTER_RELEASE_CYCLE	12 of 12	4 of 4	1	1
REACTOME_ERK_MAPK_TARGETS	12 of 12	4 of 4	1	1
REACTOME_TIE2_SIGNALING	2 of 12	0 of 4	1	1
REACTOME_GENERATION_OF_SECOND_MESSENGER_MOLECULES	12 of 12	4 of 4	1	1
REACTOME_GENERIC_TRANSCRIPTION_PATHWAY	2 of 12	0 of 4	1	1
REACTOME_RESPONSE_TO_ELEVATED_PLATELET_CYTOSOLIC_CA2_	12 of 12	4 of 4	1	1
REACTOME_METABOLISM_OF_AMINO_ACIDS_AND_DERIVATIVES	12 of 12	4 of 4	1	1
REACTOME_RNA_POL_I_TRANSCRIPTION	12 of 12	4 of 4	1	1
REACTOME_FATTY_ACYL_COA_BIOSYNTHESIS	12 of 12	4 of 4	1	1
REACTOME_BIOLOGICAL_OXIDATIONS	12 of 12	4 of 4	1	1
REACTOME_TRANSMISSION_ACROSS_CHEMICAL_SYNAPSES	12 of 12	4 of 4	1	1
REACTOME_XENOBIOTICS	12 of 12	4 of 4	1	1
REACTOME_INTEGRIN_CELL_SURFACE_INTERACTIONS	2 of 12	0 of 4	1	1
REACTOME_REGULATION_OF_ORNITHINE_DECARBOXYLASE_ODC	12 of 12	4 of 4	1	1
REACTOME_CYTOCHROME_P450_ARRANGED_BY_SUBSTRATE_TYPE	12 of 12	4 of 4	1	1
REACTOME_HDL_MEDIATED_LIPID_TRANSPORT	12 of 12	4 of 4	1	1
REACTOME_NRAGE_SIGNALS_DEATH_THROUGH_JNK	12 of 12	4 of 4	1	1
REACTOME_NRIF_SIGNALS_CELL_DEATH_FROM_THE_NUCLEUS	12 of 12	4 of 4	1	1
REACTOME_REGULATION_OF_APOPTOSIS	12 of 12	4 of 4	1	1
REACTOME_RNA_POL_II_TRANSCRIPTION	12 of 12	4 of 4	1	1
REACTOME_NEURONAL_SYSTEM	12 of 12	4 of 4	1	1
REACTOME_REGULATION_OF_BETA_CELL_DEVELOPMENT	12 of 12	4 of 4	1	1
REACTOME_PHASE1_FUNCTIONALIZATION_OF_COMPOUNDS	12 of 12	4 of 4	1	1
REACTOME_RNA_POL_III_TRANSCRIPTION	12 of 12	4 of 4	1	1
REACTOME_CELL_DEATH_SIGNALLING_VIA_NRAGE_NRIF_AND_NADE	12 of 12	4 of 4	1	1
REACTOME_NEUROTRANSMITTER_RELEASE_CYCLE	12 of 12	4 of 4	1	1
REACTOME_P75_NTR_RECEPTOR_MEDIATED_SIGNALLING	12 of 12	4 of 4	1	1
REACTOME_AMINO_ACID_TRANSPORT_ACROSS_THE_PLASMA_MEMBRANE	12 of 12	4 of 4	1	1
REACTOME_ENDOGENOUS_STEROLS	12 of 12	4 of 4	1	1
REACTOME_REGULATION_OF_GENE_EXPRESSION_IN_BETA_CELLS	12 of 12	4 of 4	1	1
REACTOME_GLYCOLYSIS	12 of 12	4 of 4	1	1
REACTOME_PROCESSIVE_SYNTHESIS_ON_THE_LAGGING_STRAND	12 of 12	4 of 4	1	1
REACTOME_PEPTIDE_CHAIN_ELONGATION	12 of 12	4 of 4	1	1
REACTOME_MRNA_CAPPING	12 of 12	4 of 4	1	1
REACTOME_PEPTIDE_LIGAND_BINDING_RECEPTORS	12 of 12	4 of 4	1	1
REACTOME_METABOLISM_OF_POLYAMINES	12 of 12	4 of 4	1	1
REACTOME_CLASS_A1_RHODOPSIN_LIKE_RECEPTORS	12 of 12	4 of 4	1	1
REACTOME_INTEGRATION_OF_ENERGY_METABOLISM	12 of 12	4 of 4	1	1
REACTOME_CELL_CYCLE_MITOTIC	12 of 12	4 of 4	1	1
REACTOME_GLUCONEOGENESIS	12 of 12	4 of 4	1	1
REACTOME_OPIOID_SIGNALLING	12 of 12	4 of 4	1	1
REACTOME_RECRUITMENT_OF_MITOTIC_CENTROSOME_PROTEINS_AND_COMPLEXES	12 of 12	4 of 4	1	1
REACTOME_MITOCHONDRIAL_TRNA_AMINOACYLATION	12 of 12	4 of 4	1	1
REACTOME_CYTOSOLIC_TRNA_AMINOACYLATION	12 of 12	4 of 4	1	1
REACTOME_CA_DEPENDENT_EVENTS	12 of 12	4 of 4	1	1
REACTOME_DARPP_32_EVENTS	12 of 12	4 of 4	1	1
REACTOME_CHEMOKINE_RECEPTORS_BIND_CHEMOKINES	12 of 12	4 of 4	1	1
REACTOME_LOSS_OF_NLP_FROM_MITOTIC_CENTROSOMES	12 of 12	4 of 4	1	1
REACTOME_NEUROTRANSMITTER_RECEPTOR_BINDING_AND_DOWNSTREAM_TRANSMISSION_IN_THE_POSTSYNAPTIC_CELL	12 of 12	4 of 4	1	1
REACTOME_DIABETES_PATHWAYS	12 of 12	4 of 4	1	1
REACTOME_P130CAS_LINKAGE_TO_MAPK_SIGNALING_FOR_INTEGRINS	12 of 12	4 of 4	1	1
REACTOME_PLC_BETA_MEDIATED_EVENTS	12 of 12	4 of 4	1	1
REACTOME_REGULATION_OF_INSULIN_LIKE_GROWTH_FACTOR_IGF_ACTIVITY_BY_INSULIN_LIKE_GROWTH_FACTOR_BINDING_PROTEINS_IGFBPS	12 of 12	4 of 4	1	1
REACTOME_GRB2_SOS_PROVIDES_LINKAGE_TO_MAPK_SIGNALING_FOR_INTERGRINS_	12 of 12	4 of 4	1	1
REACTOME_G_PROTEIN_ACTIVATION	12 of 12	4 of 4	1	1
REACTOME_ACETYLCHOLINE_BINDING_AND_DOWNSTREAM_EVENTS	12 of 12	4 of 4	1	1
REACTOME_ABC_FAMILY_PROTEINS_MEDIATED_TRANSPORT	12 of 12	4 of 4	1	1
REACTOME_TRNA_AMINOACYLATION	12 of 12	4 of 4	1	1
REACTOME_OLFACTORY_SIGNALING_PATHWAY	12 of 12	4 of 4	1	1
REACTOME_STEROID_HORMONES	12 of 12	4 of 4	1	1
REACTOME_PKA_MEDIATED_PHOSPHORYLATION_OF_CREB	12 of 12	4 of 4	1	1
REACTOME_AMINE_DERIVED_HORMONES	12 of 12	4 of 4	1	1
REACTOME_INTEGRIN_ALPHAIIB_BETA3_SIGNALING	12 of 12	4 of 4	1	1
REACTOME_NUCLEAR_RECEPTOR_TRANSCRIPTION_PATHWAY	12 of 12	4 of 4	1	1
REACTOME_INSULIN_SYNTHESIS_AND_PROCESSING	12 of 12	4 of 4	1	1
REACTOME_CYCLIN_E_ASSOCIATED_EVENTS_DURING_G1_S_TRANSITION_	12 of 12	4 of 4	1	1
REACTOME_HOMOLOGOUS_RECOMBINATION_REPAIR_OF_REPLICATION_INDEPENDENT_DOUBLE_STRAND_BREAKS	1 of 12	0 of 4	1	1
REACTOME_G1_PHASE	12 of 12	4 of 4	1	1
REACTOME_RNA_POL_II_TRANSCRIPTION_PRE_INITIATION_AND_PROMOTER_OPENING	12 of 12	4 of 4	1	1
REACTOME_GLUCAGON_SIGNALING_IN_METABOLIC_REGULATION	12 of 12	4 of 4	1	1
REACTOME_ASSOCIATION_OF_TRIC_CCT_WITH_TARGET_PROTEINS_DURING_BIOSYNTHESIS	12 of 12	4 of 4	1	1
REACTOME_PREFOLDIN_MEDIATED_TRANSFER_OF_SUBSTRATE_TO_CCT_TRIC	12 of 12	4 of 4	1	1
REACTOME_GPVI_MEDIATED_ACTIVATION_CASCADE	12 of 12	4 of 4	1	1
REACTOME_PROTEIN_FOLDING	12 of 12	4 of 4	1	1
REACTOME_FORMATION_OF_TUBULIN_FOLDING_INTERMEDIATES_BY_CCT_TRIC	12 of 12	4 of 4	1	1
REACTOME_PEROXISOMAL_LIPID_METABOLISM	12 of 12	4 of 4	1	1
REACTOME_POST_CHAPERONIN_TUBULIN_FOLDING_PATHWAY	12 of 12	4 of 4	1	1
REACTOME_STRIATED_MUSCLE_CONTRACTION	12 of 12	4 of 4	1	1
REACTOME_METABOLISM_OF_NUCLEOTIDES	12 of 12	4 of 4	1	1
REACTOME_AMINE_LIGAND_BINDING_RECEPTORS	12 of 12	4 of 4	1	1
REACTOME_METABOLISM_OF_PROTEINS	12 of 12	4 of 4	1	1
REACTOME_MUSCLE_CONTRACTION	12 of 12	4 of 4	1	1
REACTOME_M_G1_TRANSITION	12 of 12	4 of 4	1	1
REACTOME_MRNA_SPLICING	12 of 12	4 of 4	1	1
REACTOME_MRNA_SPLICING_MINOR_PATHWAY	12 of 12	4 of 4	1	1
REACTOME_3_UTR_MEDIATED_TRANSLATIONAL_REGULATION	12 of 12	4 of 4	1	1
REACTOME_PROCESSING_OF_CAPPED_INTRONLESS_PRE_MRNA	12 of 12	4 of 4	1	1
REACTOME_G1_S_TRANSITION	12 of 12	4 of 4	1	1
REACTOME_CITRIC_ACID_CYCLE_TCA_CYCLE	12 of 12	4 of 4	1	1
REACTOME_TRANSCRIPTION	12 of 12	4 of 4	1	1
REACTOME_AXON_GUIDANCE	2 of 12	0 of 4	1	1
REACTOME_ACTIVATION_OF_CHAPERONE_GENES_BY_XBP1S	12 of 12	4 of 4	1	1
REACTOME_REGULATION_OF_INSULIN_SECRETION_BY_GLUCAGON_LIKE_PEPTIDE1	12 of 12	4 of 4	1	1
REACTOME_PERK_REGULATED_GENE_EXPRESSION	12 of 12	4 of 4	1	1
REACTOME_G_ALPHA_Q_SIGNALLING_EVENTS	12 of 12	4 of 4	1	1
REACTOME_TRAFFICKING_OF_AMPA_RECEPTORS	12 of 12	4 of 4	1	1
REACTOME_NCAM1_INTERACTIONS	12 of 12	4 of 4	1	1
REACTOME_CLASS_C_3_METABOTROPIC_GLUTAMATE_PHEROMONE_RECEPTORS	12 of 12	4 of 4	1	1
REACTOME_REGULATION_OF_INSULIN_SECRETION	12 of 12	4 of 4	1	1
REACTOME_NCAM_SIGNALING_FOR_NEURITE_OUT_GROWTH	1 of 12	0 of 4	1	1
REACTOME_INHIBITION_OF_INSULIN_SECRETION_BY_ADRENALINE_NORADRENALINE	12 of 12	4 of 4	1	1
REACTOME_NUCLEOTIDE_LIKE_PURINERGIC_RECEPTORS	12 of 12	4 of 4	1	1
REACTOME_EICOSANOID_LIGAND_BINDING_RECEPTORS	12 of 12	4 of 4	1	1
REACTOME_ACTIVATION_OF_GENES_BY_ATF4	12 of 12	4 of 4	1	1
REACTOME_UNFOLDED_PROTEIN_RESPONSE	12 of 12	4 of 4	1	1
REACTOME_CLASS_B_2_SECRETIN_FAMILY_RECEPTORS	12 of 12	4 of 4	1	1
REACTOME_GLUCAGON_TYPE_LIGAND_RECEPTORS	12 of 12	4 of 4	1	1
REACTOME_G_ALPHA1213_SIGNALLING_EVENTS	12 of 12	4 of 4	1	1
REACTOME_FANCONI_ANEMIA_PATHWAY	1 of 12	0 of 4	1	1
REACTOME_TRAFFICKING_OF_GLUR2_CONTAINING_AMPA_RECEPTORS	12 of 12	4 of 4	1	1
REACTOME_FORMATION_OF_RNA_POL_II_ELONGATION_COMPLEX_	12 of 12	4 of 4	1	1
REACTOME_MRNA_3_END_PROCESSING	12 of 12	4 of 4	1	1
REACTOME_POST_TRANSLATIONAL_MODIFICATION_SYNTHESIS_OF_GPI_ANCHORED_PROTEINS	12 of 12	4 of 4	1	1
REACTOME_CYCLIN_A_B1_ASSOCIATED_EVENTS_DURING_G2_M_TRANSITION	12 of 12	4 of 4	1	1
REACTOME_ELONGATION_ARREST_AND_RECOVERY	12 of 12	4 of 4	1	1
REACTOME_ADP_SIGNALLING_THROUGH_P2RY1	12 of 12	4 of 4	1	1
REACTOME_G_BETA_GAMMA_SIGNALLING_THROUGH_PLC_BETA	12 of 12	4 of 4	1	1
REACTOME_SYNTHESIS_SECRETION_AND_DEACYLATION_OF_GHRELIN	12 of 12	4 of 4	1	1
REACTOME_ADHERENS_JUNCTIONS_INTERACTIONS	12 of 12	4 of 4	1	1
REACTOME_OTHER_SEMAPHORIN_INTERACTIONS	12 of 12	4 of 4	1	1
REACTOME_G_ALPHA_I_SIGNALLING_EVENTS	12 of 12	4 of 4	1	1
REACTOME_SEMA3A_PAK_DEPENDENT_AXON_REPULSION	12 of 12	4 of 4	1	1
REACTOME_SEMA4D_IN_SEMAPHORIN_SIGNALING	2 of 12	0 of 4	1	1
REACTOME_SEMAPHORIN_INTERACTIONS	2 of 12	0 of 4	1	1
REACTOME_SEMA4D_INDUCED_CELL_MIGRATION_AND_GROWTH_CONE_COLLAPSE	2 of 12	0 of 4	1	1
REACTOME_LYSOSOME_VESICLE_BIOGENESIS	12 of 12	4 of 4	1	1
REACTOME_G_BETA_GAMMA_SIGNALLING_THROUGH_PI3KGAMMA	12 of 12	4 of 4	1	1
REACTOME_TRANSPORT_OF_GLUCOSE_AND_OTHER_SUGARS_BILE_SALTS_AND_ORGANIC_ACIDS_METAL_IONS_AND_AMINE_COMPOUNDS	12 of 12	4 of 4	1	1
REACTOME_SPHINGOLIPID_METABOLISM	12 of 12	4 of 4	1	1
REACTOME_PD1_SIGNALING	12 of 12	4 of 4	1	1
REACTOME_G_ALPHA_S_SIGNALLING_EVENTS	12 of 12	4 of 4	1	1
REACTOME_CELL_CELL_JUNCTION_ORGANIZATION	12 of 12	4 of 4	1	1
REACTOME_G_ALPHA_Z_SIGNALLING_EVENTS	12 of 12	4 of 4	1	1
REACTOME_SIGNALING_BY_ROBO_RECEPTOR	12 of 12	4 of 4	1	1
REACTOME_TIGHT_JUNCTION_INTERACTIONS	12 of 12	4 of 4	1	1
REACTOME_G_PROTEIN_BETA_GAMMA_SIGNALLING	12 of 12	4 of 4	1	1
REACTOME_TRANSPORT_OF_INORGANIC_CATIONS_ANIONS_AND_AMINO_ACIDS_OLIGOPEPTIDES	12 of 12	4 of 4	1	1
REACTOME_GOLGI_ASSOCIATED_VESICLE_BIOGENESIS	12 of 12	4 of 4	1	1
REACTOME_CTLA4_INHIBITORY_SIGNALING	12 of 12	4 of 4	1	1
REACTOME_AMINO_ACID_AND_OLIGOPEPTIDE_SLC_TRANSPORTERS	12 of 12	4 of 4	1	1
REACTOME_CDT1_ASSOCIATION_WITH_THE_CDC6_ORC_ORIGIN_COMPLEX	12 of 12	4 of 4	1	1
REACTOME_BRANCHED_CHAIN_AMINO_ACID_CATABOLISM	12 of 12	4 of 4	1	1
REACTOME_SYNTHESIS_OF_DNA	12 of 12	4 of 4	1	1
REACTOME_NA_CL_DEPENDENT_NEUROTRANSMITTER_TRANSPORTERS	12 of 12	4 of 4	1	1
REACTOME_FORMATION_OF_FIBRIN_CLOT_CLOTTING_CASCADE	12 of 12	4 of 4	1	1
REACTOME_DEADENYLATION_OF_MRNA	12 of 12	4 of 4	1	1
REACTOME_MRNA_DECAY_BY_5_TO_3_EXORIBONUCLEASE	12 of 12	4 of 4	1	1
REACTOME_SIGNAL_AMPLIFICATION	12 of 12	4 of 4	1	1
REACTOME_ZINC_TRANSPORTERS	12 of 12	4 of 4	1	1
REACTOME_DOUBLE_STRAND_BREAK_REPAIR	1 of 12	0 of 4	1	1
REACTOME_RAS_ACTIVATION_UOPN_CA2_INFUX_THROUGH_NMDA_RECEPTOR	12 of 12	4 of 4	1	1
REACTOME_METAL_ION_SLC_TRANSPORTERS	12 of 12	4 of 4	1	1
REACTOME_SMOOTH_MUSCLE_CONTRACTION	12 of 12	4 of 4	1	1
REACTOME_ACTIVATION_OF_NMDA_RECEPTOR_UPON_GLUTAMATE_BINDING_AND_POSTSYNAPTIC_EVENTS	12 of 12	4 of 4	1	1
REACTOME_CREB_PHOSPHORYLATION_THROUGH_THE_ACTIVATION_OF_RAS	12 of 12	4 of 4	1	1
REACTOME_POST_NMDA_RECEPTOR_ACTIVATION_EVENTS	12 of 12	4 of 4	1	1
REACTOME_UNBLOCKING_OF_NMDA_RECEPTOR_GLUTAMATE_BINDING_AND_ACTIVATION	12 of 12	4 of 4	1	1
REACTOME_METABOLISM_OF_MRNA	12 of 12	4 of 4	1	1
REACTOME_DEADENYLATION_DEPENDENT_MRNA_DECAY	12 of 12	4 of 4	1	1
REACTOME_CREB_PHOSPHORYLATION_THROUGH_THE_ACTIVATION_OF_CAMKII	12 of 12	4 of 4	1	1
REACTOME_THROMBOXANE_SIGNALLING_THROUGH_TP_RECEPTOR	12 of 12	4 of 4	1	1
REACTOME_ADP_SIGNALLING_THROUGH_P2RY12	12 of 12	4 of 4	1	1
REACTOME_CELL_JUNCTION_ORGANIZATION	12 of 12	4 of 4	1	1
REACTOME_AMINE_COMPOUND_SLC_TRANSPORTERS	12 of 12	4 of 4	1	1
REACTOME_PYRUVATE_METABOLISM	12 of 12	4 of 4	1	1
REACTOME_MITOTIC_G1_G1_S_PHASES	12 of 12	4 of 4	1	1
REACTOME_PI_3K_CASCADE	4 of 12	1 of 4	1	1
REACTOME_DOWNSTREAM_SIGNALING_OF_ACTIVATED_FGFR	5 of 12	1 of 4	1	1
REACTOME_REGULATION_OF_MITOTIC_CELL_CYCLE	12 of 12	4 of 4	1	1
REACTOME_TAK1_ACTIVATES_NFKB_BY_PHOSPHORYLATION_AND_ACTIVATION_OF_IKKS_COMPLEX	12 of 12	4 of 4	1	1
REACTOME_REGULATION_OF_AMPK_ACTIVITY_VIA_LKB1	12 of 12	4 of 4	1	1
REACTOME_MITOTIC_M_M_G1_PHASES	12 of 12	4 of 4	1	1
REACTOME_MYOGENESIS	12 of 12	4 of 4	1	1
REACTOME_MAP_KINASE_ACTIVATION_IN_TLR_CASCADE	12 of 12	4 of 4	1	1
REACTOME_ACTIVATION_OF_KAINATE_RECEPTORS_UPON_GLUTAMATE_BINDING	12 of 12	4 of 4	1	1
REACTOME_MAPK_TARGETS_NUCLEAR_EVENTS_MEDIATED_BY_MAP_KINASES	12 of 12	4 of 4	1	1
REACTOME_SYNTHESIS_AND_INTERCONVERSION_OF_NUCLEOTIDE_DI_AND_TRIPHOSPHATES	12 of 12	4 of 4	1	1
REACTOME_GPCR_LIGAND_BINDING	2 of 12	0 of 4	1	1
REACTOME_RNA_POL_I_RNA_POL_III_AND_MITOCHONDRIAL_TRANSCRIPTION	12 of 12	4 of 4	1	1
REACTOME_JNK_C_JUN_KINASES_PHOSPHORYLATION_AND_ACTIVATION_MEDIATED_BY_ACTIVATED_HUMAN_TAK1	12 of 12	4 of 4	1	1
REACTOME_THROMBIN_SIGNALLING_THROUGH_PROTEINASE_ACTIVATED_RECEPTORS_PARS	12 of 12	4 of 4	1	1
REACTOME_ENERGY_DEPENDENT_REGULATION_OF_MTOR_BY_LKB1_AMPK	1 of 12	0 of 4	1	1
REACTOME_MITOTIC_G2_G2_M_PHASES	12 of 12	4 of 4	1	1
REACTOME_ACTIVATED_TAK1_MEDIATES_P38_MAPK_ACTIVATION	12 of 12	4 of 4	1	1
REACTOME_EFFECTS_OF_PIP2_HYDROLYSIS	12 of 12	4 of 4	1	1
REACTOME_RNA_POL_II_PRE_TRANSCRIPTION_EVENTS	12 of 12	4 of 4	1	1
REACTOME_POST_TRANSLATIONAL_PROTEIN_MODIFICATION	12 of 12	4 of 4	1	1
REACTOME_CHROMOSOME_MAINTENANCE	12 of 12	4 of 4	1	1
REACTOME_DEPOSITION_OF_NEW_CENPA_CONTAINING_NUCLEOSOMES_AT_THE_CENTROMERE	12 of 12	4 of 4	1	1
REACTOME_L1CAM_INTERACTIONS	12 of 12	4 of 4	1	1
REACTOME_NETRIN1_SIGNALING	12 of 12	4 of 4	1	1
REACTOME_INTERACTION_BETWEEN_L1_AND_ANKYRINS	12 of 12	4 of 4	1	1
REACTOME_SIGNAL_TRANSDUCTION_BY_L1	12 of 12	4 of 4	1	1
REACTOME_FATTY_ACID_TRIACYLGLYCEROL_AND_KETONE_BODY_METABOLISM	12 of 12	4 of 4	1	1
REACTOME_TRANSPORT_OF_VITAMINS_NUCLEOSIDES_AND_RELATED_MOLECULES	12 of 12	4 of 4	1	1
REACTOME_RNA_POL_I_PROMOTER_OPENING	12 of 12	4 of 4	1	1
REACTOME_RECYCLING_PATHWAY_OF_L1	12 of 12	4 of 4	1	1
REACTOME_RESPIRATORY_ELECTRON_TRANSPORT	12 of 12	4 of 4	1	1
REACTOME_ASPARAGINE_N_LINKED_GLYCOSYLATION	12 of 12	4 of 4	1	1
REACTOME_ASSEMBLY_OF_THE_PRE_REPLICATIVE_COMPLEX	12 of 12	4 of 4	1	1
REACTOME_BIOSYNTHESIS_OF_THE_N_GLYCAN_PRECURSOR_DOLICHOL_LIPID_LINKED_OLIGOSACCHARIDE_LLO_AND_TRANSFER_TO_A_NASCENT_PROTEIN	12 of 12	4 of 4	1	1
REACTOME_IL1_SIGNALING	12 of 12	4 of 4	1	1
REACTOME_CGMP_EFFECTS	12 of 12	4 of 4	1	1
REACTOME_REGULATION_OF_SIGNALING_BY_CBL	12 of 12	4 of 4	1	1
REACTOME_AMINO_ACID_SYNTHESIS_AND_INTERCONVERSION_TRANSAMINATION	12 of 12	4 of 4	1	1
REACTOME_NEPHRIN_INTERACTIONS	12 of 12	4 of 4	1	1
REACTOME_NITRIC_OXIDE_STIMULATES_GUANYLATE_CYCLASE	12 of 12	4 of 4	1	1
REACTOME_PLATELET_HOMEOSTASIS	12 of 12	4 of 4	1	1
REACTOME_PLATELET_SENSITIZATION_BY_LDL	12 of 12	4 of 4	1	1
REACTOME_AQUAPORIN_MEDIATED_TRANSPORT	12 of 12	4 of 4	1	1
REACTOME_RAP1_SIGNALLING	12 of 12	4 of 4	1	1
REACTOME_PLATELET_CALCIUM_HOMEOSTASIS	12 of 12	4 of 4	1	1
REACTOME_PROSTACYCLIN_SIGNALLING_THROUGH_PROSTACYCLIN_RECEPTOR	12 of 12	4 of 4	1	1
REACTOME_GABA_SYNTHESIS_RELEASE_REUPTAKE_AND_DEGRADATION	12 of 12	4 of 4	1	1
REACTOME_INCRETIN_SYNTHESIS_SECRETION_AND_INACTIVATION	12 of 12	4 of 4	1	1
REACTOME_SYNTHESIS_SECRETION_AND_INACTIVATION_OF_GLP1	12 of 12	4 of 4	1	1
REACTOME_REGULATION_OF_WATER_BALANCE_BY_RENAL_AQUAPORINS	12 of 12	4 of 4	1	1
REACTOME_DESTABILIZATION_OF_MRNA_BY_BRF1	12 of 12	4 of 4	1	1
REACTOME_TRAF6_MEDIATED_IRF7_ACTIVATION	12 of 12	4 of 4	1	1
REACTOME_CIRCADIAN_CLOCK	2 of 12	0 of 4	1	1
REACTOME_TRAF6_MEDIATED_NFKB_ACTIVATION	12 of 12	4 of 4	1	1
REACTOME_FACTORS_INVOLVED_IN_MEGAKARYOCYTE_DEVELOPMENT_AND_PLATELET_PRODUCTION	12 of 12	4 of 4	1	1
REACTOME_REGULATION_OF_MRNA_STABILITY_BY_PROTEINS_THAT_BIND_AU_RICH_ELEMENTS	12 of 12	4 of 4	1	1
REACTOME_INHIBITION_OF_VOLTAGE_GATED_CA2_CHANNELS_VIA_GBETA_GAMMA_SUBUNITS	12 of 12	4 of 4	1	1
REACTOME_TRAF6_MEDIATED_INDUCTION_OF_NFKB_AND_MAP_KINASES_UPON_TLR7_8_OR_9_ACTIVATION	2 of 12	0 of 4	1	1
REACTOME_GABA_B_RECEPTOR_ACTIVATION	12 of 12	4 of 4	1	1
REACTOME_DESTABILIZATION_OF_MRNA_BY_KSRP	12 of 12	4 of 4	1	1
REACTOME_TRANSPORT_TO_THE_GOLGI_AND_SUBSEQUENT_MODIFICATION	12 of 12	4 of 4	1	1
REACTOME_IRON_UPTAKE_AND_TRANSPORT	12 of 12	4 of 4	1	1
REACTOME_DESTABILIZATION_OF_MRNA_BY_TRISTETRAPROLIN_TTP	12 of 12	4 of 4	1	1
REACTOME_INTERFERON_GAMMA_SIGNALING	12 of 12	4 of 4	1	1
REACTOME_ION_TRANSPORT_BY_P_TYPE_ATPASES	12 of 12	4 of 4	1	1
REACTOME_INTERFERON_ALPHA_BETA_SIGNALING	1 of 12	0 of 4	1	1
REACTOME_GABA_RECEPTOR_ACTIVATION	12 of 12	4 of 4	1	1
REACTOME_KINESINS	12 of 12	4 of 4	1	1
REACTOME_N_GLYCAN_ANTENNAE_ELONGATION_IN_THE_MEDIAL_TRANS_GOLGI	12 of 12	4 of 4	1	1
REACTOME_REGULATION_OF_IFNA_SIGNALING	12 of 12	4 of 4	1	1
REACTOME_NEGATIVE_REGULATORS_OF_RIG_I_MDA5_SIGNALING	12 of 12	4 of 4	1	1
REACTOME_NFKB_AND_MAP_KINASES_ACTIVATION_MEDIATED_BY_TLR4_SIGNALING_REPERTOIRE	2 of 12	0 of 4	1	1
REACTOME_TRANSFERRIN_ENDOCYTOSIS_AND_RECYCLING	12 of 12	4 of 4	1	1
REACTOME_ION_CHANNEL_TRANSPORT	12 of 12	4 of 4	1	1
REACTOME_DESTABILIZATION_OF_MRNA_BY_AUF1_HNRNP_D0	12 of 12	4 of 4	1	1
REACTOME_RIG_I_MDA5_MEDIATED_INDUCTION_OF_IFN_ALPHA_BETA_PATHWAYS	12 of 12	4 of 4	1	1
REACTOME_LIGAND_GATED_ION_CHANNEL_TRANSPORT	12 of 12	4 of 4	1	1
REACTOME_TRANSCRIPTIONAL_REGULATION_OF_WHITE_ADIPOCYTE_DIFFERENTIATION	12 of 12	4 of 4	1	1
REACTOME_ENDOSOMAL_SORTING_COMPLEX_REQUIRED_FOR_TRANSPORT_ESCRT	12 of 12	4 of 4	1	1
REACTOME_MEIOTIC_RECOMBINATION	12 of 12	4 of 4	1	1
REACTOME_PLATELET_AGGREGATION_PLUG_FORMATION	12 of 12	4 of 4	1	1
REACTOME_LAGGING_STRAND_SYNTHESIS	12 of 12	4 of 4	1	1
REACTOME_INTRINSIC_PATHWAY	12 of 12	4 of 4	1	1
REACTOME_DNA_REPLICATION	12 of 12	4 of 4	1	1
REACTOME_CLEAVAGE_OF_GROWING_TRANSCRIPT_IN_THE_TERMINATION_REGION_	12 of 12	4 of 4	1	1
REACTOME_E2F_MEDIATED_REGULATION_OF_DNA_REPLICATION	12 of 12	4 of 4	1	1
REACTOME_SIGNALING_BY_INSULIN_RECEPTOR	5 of 12	1 of 4	1	1
REACTOME_PURINE_METABOLISM	12 of 12	4 of 4	1	1
REACTOME_RNA_POL_III_TRANSCRIPTION_INITIATION_FROM_TYPE_3_PROMOTER	12 of 12	4 of 4	1	1
REACTOME_LIPID_DIGESTION_MOBILIZATION_AND_TRANSPORT	12 of 12	4 of 4	1	1
REACTOME_INFLUENZA_VIRAL_RNA_TRANSCRIPTION_AND_REPLICATION	12 of 12	4 of 4	1	1
REACTOME_ABORTIVE_ELONGATION_OF_HIV1_TRANSCRIPT_IN_THE_ABSENCE_OF_TAT	12 of 12	4 of 4	1	1
REACTOME_EARLY_PHASE_OF_HIV_LIFE_CYCLE	12 of 12	4 of 4	1	1
REACTOME_RNA_POL_III_TRANSCRIPTION_TERMINATION	12 of 12	4 of 4	1	1
REACTOME_RESPIRATORY_ELECTRON_TRANSPORT_ATP_SYNTHESIS_BY_CHEMIOSMOTIC_COUPLING_AND_HEAT_PRODUCTION_BY_UNCOUPLING_PROTEINS_	12 of 12	4 of 4	1	1
REACTOME_FORMATION_OF_THE_HIV1_EARLY_ELONGATION_COMPLEX	12 of 12	4 of 4	1	1
REACTOME_SHC_MEDIATED_SIGNALLING	1 of 12	0 of 4	1	1
REACTOME_FORMATION_OF_ATP_BY_CHEMIOSMOTIC_COUPLING	12 of 12	4 of 4	1	1
REACTOME_APC_C_CDH1_MEDIATED_DEGRADATION_OF_CDC20_AND_OTHER_APC_C_CDH1_TARGETED_PROTEINS_IN_LATE_MITOSIS_EARLY_G1	12 of 12	4 of 4	1	1
REACTOME_ACTIVATION_OF_ATR_IN_RESPONSE_TO_REPLICATION_STRESS	12 of 12	4 of 4	1	1
REACTOME_APC_C_CDC20_MEDIATED_DEGRADATION_OF_MITOTIC_PROTEINS	12 of 12	4 of 4	1	1
REACTOME_GLUCURONIDATION	12 of 12	4 of 4	1	1
REACTOME_AUTODEGRADATION_OF_CDH1_BY_CDH1_APC_C	12 of 12	4 of 4	1	1
REACTOME_MYD88_MAL_CASCADE_INITIATED_ON_PLASMA_MEMBRANE	2 of 12	0 of 4	1	1
REACTOME_INNATE_IMMUNE_SYSTEM	2 of 12	0 of 4	1	1
REACTOME_MITOTIC_PROMETAPHASE	12 of 12	4 of 4	1	1
REACTOME_APC_C_CDC20_MEDIATED_DEGRADATION_OF_CYCLIN_B	12 of 12	4 of 4	1	1
REACTOME_SCF_BETA_TRCP_MEDIATED_DEGRADATION_OF_EMI1	12 of 12	4 of 4	1	1
REACTOME_LIPOPROTEIN_METABOLISM	12 of 12	4 of 4	1	1
REACTOME_G1_S_SPECIFIC_TRANSCRIPTION	12 of 12	4 of 4	1	1
REACTOME_THE_ROLE_OF_NEF_IN_HIV1_REPLICATION_AND_DISEASE_PATHOGENESIS	12 of 12	4 of 4	1	1
REACTOME_CHYLOMICRON_MEDIATED_LIPID_TRANSPORT	12 of 12	4 of 4	1	1
REACTOME_CONVERSION_FROM_APC_C_CDC20_TO_APC_C_CDH1_IN_LATE_ANAPHASE	12 of 12	4 of 4	1	1
REACTOME_ACTIVATED_TLR4_SIGNALLING	2 of 12	0 of 4	1	1
REACTOME_PHOSPHORYLATION_OF_THE_APC_C	12 of 12	4 of 4	1	1
REACTOME_INTEGRATION_OF_PROVIRUS	12 of 12	4 of 4	1	1
REACTOME_GLUTATHIONE_CONJUGATION	12 of 12	4 of 4	1	1
REACTOME_COMPLEMENT_CASCADE	12 of 12	4 of 4	1	1
REACTOME_PHASE_II_CONJUGATION	12 of 12	4 of 4	1	1
REACTOME_TOLL_RECEPTOR_CASCADES	2 of 12	0 of 4	1	1
REACTOME_ACTIVATION_OF_BH3_ONLY_PROTEINS	12 of 12	4 of 4	1	1
REACTOME_GLUCOSE_METABOLISM	12 of 12	4 of 4	1	1
REACTOME_RNA_POL_III_CHAIN_ELONGATION	12 of 12	4 of 4	1	1
REACTOME_VOLTAGE_GATED_POTASSIUM_CHANNELS	12 of 12	4 of 4	1	1
REACTOME_NOD1_2_SIGNALING_PATHWAY	12 of 12	4 of 4	1	1
REACTOME_MEIOTIC_SYNAPSIS	12 of 12	4 of 4	1	1
REACTOME_ANTIGEN_PRESENTATION_FOLDING_ASSEMBLY_AND_PEPTIDE_LOADING_OF_CLASS_I_MHC	12 of 12	4 of 4	1	1
REACTOME_CLASS_I_MHC_MEDIATED_ANTIGEN_PROCESSING_PRESENTATION	12 of 12	4 of 4	1	1
REACTOME_NONSENSE_MEDIATED_DECAY_ENHANCED_BY_THE_EXON_JUNCTION_COMPLEX	12 of 12	4 of 4	1	1
REACTOME_PIP3_ACTIVATES_AKT_SIGNALING	12 of 12	4 of 4	1	1
REACTOME_ANTIGEN_PROCESSING_UBIQUITINATION_PROTEASOME_DEGRADATION	12 of 12	4 of 4	1	1
REACTOME_INFLAMMASOMES	12 of 12	4 of 4	1	1
REACTOME_POTASSIUM_CHANNELS	12 of 12	4 of 4	1	1
REACTOME_NUCLEOTIDE_BINDING_DOMAIN_LEUCINE_RICH_REPEAT_CONTAINING_RECEPTOR_NLR_SIGNALING_PATHWAYS	12 of 12	4 of 4	1	1
REACTOME_INWARDLY_RECTIFYING_K_CHANNELS	12 of 12	4 of 4	1	1
REACTOME_AMYLOIDS	12 of 12	4 of 4	1	1
REACTOME_PACKAGING_OF_TELOMERE_ENDS	12 of 12	4 of 4	1	1
REACTOME_TELOMERE_MAINTENANCE	12 of 12	4 of 4	1	1
REACTOME_APC_CDC20_MEDIATED_DEGRADATION_OF_NEK2A	12 of 12	4 of 4	1	1
REACTOME_INITIAL_TRIGGERING_OF_COMPLEMENT	12 of 12	4 of 4	1	1
REACTOME_EXTENSION_OF_TELOMERES	12 of 12	4 of 4	1	1
REACTOME_G2_M_CHECKPOINTS	12 of 12	4 of 4	1	1
REACTOME_S_PHASE	12 of 12	4 of 4	1	1
REACTOME_SCFSKP2_MEDIATED_DEGRADATION_OF_P27_P21	12 of 12	4 of 4	1	1
REACTOME_DNA_STRAND_ELONGATION	12 of 12	4 of 4	1	1
REACTOME_CHOLESTEROL_BIOSYNTHESIS	12 of 12	4 of 4	1	1
REACTOME_GAP_JUNCTION_TRAFFICKING	12 of 12	4 of 4	1	1
REACTOME_VIF_MEDIATED_DEGRADATION_OF_APOBEC3G	12 of 12	4 of 4	1	1
REACTOME_SIGNALING_BY_FGFR	5 of 12	1 of 4	1	1
REACTOME_GAP_JUNCTION_ASSEMBLY	12 of 12	4 of 4	1	1
REACTOME_SYNTHESIS_OF_GLYCOSYLPHOSPHATIDYLINOSITOL_GPI	12 of 12	4 of 4	1	1
REACTOME_RNA_POL_I_TRANSCRIPTION_INITIATION	12 of 12	4 of 4	1	1
REACTOME_PYRIMIDINE_METABOLISM	12 of 12	4 of 4	1	1
REACTOME_INTRINSIC_PATHWAY_FOR_APOPTOSIS	12 of 12	4 of 4	1	1
REACTOME_PI3K_CASCADE	5 of 12	1 of 4	1	1
REACTOME_APOPTOTIC_EXECUTION_PHASE	12 of 12	4 of 4	1	1
REACTOME_SHC_RELATED_EVENTS	1 of 12	0 of 4	1	1
NABA_COLLAGENS	12 of 12	4 of 4	1	1
NABA_ECM_GLYCOPROTEINS	12 of 12	4 of 4	1	1
NABA_ECM_REGULATORS	12 of 12	4 of 4	1	1
NABA_ECM_AFFILIATED	12 of 12	4 of 4	1	1
NABA_PROTEOGLYCANS	12 of 12	4 of 4	1	1
NABA_SECRETED_FACTORS	12 of 12	4 of 4	1	1
NABA_CORE_MATRISOME	12 of 12	4 of 4	1	1
NABA_BASEMENT_MEMBRANES	12 of 12	4 of 4	1	1
KEGG_AMYOTROPHIC_LATERAL_SCLEROSIS_ALS	10 of 12	3 of 4	1	1
BIOCARTA_PML_PATHWAY	10 of 12	3 of 4	1	1
